# Supplementary material for: Time-Dependent Multiconfigurational Short-Range Density Functional Theory with Generalized Valence Bond Wave Functions
Source: J Phys Chem A. 2025 Sep 29;129(40):9464–76. doi: 10.1021/acs.jpca.5c04699 (PMC12516726; doi:10.1021/acs.jpca.5c04699)
Supplement: Supplementary file 2 [file jp5c04699_si_002.xlsx]

## Sheet: singlet_exc_res
Molecule	Excitation symmetry	Classification		CC3/avtz	CC3/tzvp	LDA	PBE	CASSCF	GVB-PP/B	GVB-PP/P	HF-srLDA (mu=0.4)	HF-srPBE (mu=0.4)	GVBsrLDA (mu=0.4)/B	GVBsrPBE (mu=0.4)/B	GVBsrPBE (mu=0.4)/P	small GVBsrPBE/B	CAS-srLDA	CAS-srPBE
acetaldehyde	1 A’’	n --> pi*	Loos	4.31		4.05127	4.1316	4.80558	4.62592	4.62594	4.23274	4.28301	4.18848	4.23867	4.24043	4.28469	4.1638	4.21385
acetamide	1 1A''	n --> pi*	Thiel	5.62	5.69	5.37375	5.39798	5.62	5.93301	5.93936	5.60679	5.64173	5.52633	5.56163	5.56575	5.54161	5.4931	5.52782
acetamide	2 1A'	pi --> pi*	Thiel	7.14	7.67	7.56117	7.53748	8.17	8.03661	8.12447	7.86963	7.85215	7.74272	7.73222	7.74727	7.73375	7.74503	7.73354
acetamide	3 1A'	pi --> pi*	Thiel	9.66	10.5	9.32464	9.30469	11.1114	11.7516	11.6298	10.3638	10.3485	10.291	10.2799	10.2906	10.2816	10.2934	10.2838
acetone	1 1A2	n --> pi*	Thiel	4.38	4.4	4.11449	4.14555	4.54	4.64764	4.64763	4.35342	4.38551	4.29973	4.3322	4.33218	4.32177	4.27617	4.30864
acetone	1 1B1 / (1 1B2)	Sigma → pi*	Thiel	9.04	9.17	6.86049	6.67505	9.6	9.17777	9.17776	9.00737	9.02572	8.93071	8.94927	8.94927	8.9205	8.90139	8.92018
acetone	2 1A1	pi --> pi*	Thiel	8.9	9.65	8.30254	8.26004	9.67	9.31004	9.31004	9.16817	9.13883	9.1508	9.119	9.119	9.11289	9.14978	9.121
acetylene	Sigma_u^-	pi --> pi*	Loos	7.09		6.729	6.74228	7.65443	7.21863	7.21863	6.49202	6.50359	6.58307	6.5932	6.5932	6.59281	6.68683	6.69564
acetylene	Delta_u	pi --> pi*	Loos	7.43		6.98991	6.89722	7.96574	7.57029	7.57029	6.87765	6.82277	6.95177	6.89729	6.89728	6.89676	7.05176	6.99799
ammonia	1 A2	n --> 3s	Loos	6.57		5.62587	5.52169	6.60084	7.19019	7.19019	6.626	6.5878	6.61099	6.57351	6.57349	6.54862	6.61414	6.57601
ammonia	1 E	n --> 3p	Loos	8.15	0.18	6.83757	6.68944	8.02719	8.57646	8.57646	8.07048	8.04614	8.06016	8.03638	8.03638	8.05719	8.05836	8.03414
ammonia	1 A1	n --> 3p	Loos	9.32		8.21051	8.08944	9.14716	9.48406	9.48406	9.26703	9.23212	9.27075	9.23628	9.23627	9.21462	9.26558	9.23072
ammonia	1 A2	n --> 4s	Loos	9.94		8.5938	8.49139	9.87786	10.457	10.457	9.88638	9.84685	9.87911	9.84044	9.84043	9.84009	9.88213	9.8428
benzene	1 1B2u	pi --> pi*	Thiel	5.03	5.07	5.25621	5.25338	4.65	6.03	5.79	5.52465	6.2964	5.20604	5.21106	5.32364	5.31569	5.87288	5.77312
benzene	1 1B1u	pi --> pi*	Thiel	6.42	6.68	7.05405	7.19011	7.25	6.5	6.7	6.33393	6.2964	6.31558	6.27946	6.30766	6.30514	6.60761	6.57178
benzene	1 1E1u	pi --> pi*	Thiel	7.14	7.45	6.97527	6.98264	8.10837	7.99105	8.19	7.27802	7.26841	7.25138	7.24048	7.27565	7.27302	7.2898	7.28057
benzene	1 1E2g	pi --> pi*	Thiel	8.31	8.43	8.27844	8.28735	8.08	--	8.64	9.93135	9.92303	8.52223	8.45609	8.45643	8.43741	8.39285	8.31433
carbon monoxide	1 Pi	N → pi*	Loos	8.52		8.13113	8.19903	8.64	8.03	8	8.43431	8.48448	8.35958	8.4	8.4	8.06677	8.30348	8.36
carbon monoxide	1 Sigma^-	Pi → pi*	Loos	9.98		9.77876	9.7621	10.38	10.39	10.2618	9.71174	9.70938	9.75163	9.75	9.75	9.74898	9.74321	9.74
carbon monoxide	1 Delta	Pi → pi*	Loos	10.12		9.82072	9.66718	10.5	9.24	8.97	10.2198	10.1265	10.1761	10.08	10.08	10.0829	10.244	10.15
carbon monoxide	1 Sigma^+	R	Loos	10.99		12.3689	12.2372	11.78	11.35	11.9	11.25	11.2187	11.2384	11.21	11.21	11.2086	11.2247	11.19
carbon monoxide	1 Sigma^+	R	Loos	11.53		10.423	10.2999	12.25	11.95	12.52	11.5134	11.4865	11.4865	11.46	11.46	11.4775	11.4897	11.46
carbon monoxide	1 Pi	R	Loos	11.73		10.4642	10.34	12.42	12.09	12.63	11.6756	11.6649	11.6658	11.65	11.65	11.6595	11.6468	11.64
cyclopentadiene	1 B2	pi --> pi*	Thiel	5.49	5.73	4.99129	4.94371	6.61	6.45567	6.45567	5.35342	5.31525	5.45434	5.41611	5.41611	5.41428	5.43832	5.40109
cyclopentadiene	1 A1	pi --> pi*	Thiel	6.49	6.61	6.07876	6.09373	6.87	--	--	7.37017	7.38715	7.42164	7.43931	7.43931	7.43664	6.7395	6.75276
cyclopentadiene	1 A1	pi --> pi*	Thiel	8.14	8.69	8.04474	8.05925	9.26	9.3116	9.3116	8.35977	8.33917	8.43623	8.41536	8.41536	8.41435	8.3605	8.35096
cyclopropene	1 B1	Sigma → pi*	Loos	6.68		6.05254	5.90082	7.3301	7.44873	7.44873	6.5383	6.56441	6.56422	6.58999	6.58999	6.58242	6.55184	6.57765
cyclopropene	1 B2	Pi → pi*	Loos	6.73		5.91012	5.97225	7.37161	7.42117	7.42117	6.44367	6.44027	6.49941	6.49545	6.49545	6.49174	6.49511	6.49125
diazomethane	1 A2	Pi → pi*	Loos	3.07		3.04549	3.04192	3.7728	3.11518	3.3931	2.93192	2.95068	2.85991	2.87944	2.87944	2.8172	2.79573	2.81715
diazomethane	1 B1	Pi → 3s	Loos	5.45		5.1823	4.97798	5.44167	5.54789	6.06483	5.79177	5.70184	5.87085	5.77883	5.77884	5.77727	5.86923	5.77727
diazomethane	1 A1	Pi → pi*	Loos	5.84		5.79259	5.67857	5.90582	5.95434	6.13579	5.94629	5.91518	6.04734	6.0144	6.0144	6.01632	6.04954	6.01626
dinitrogen	1 Pig	N → pi*	Loos	9.34		9.03224	9.06681	9.6	8.51	8.2647	9.41441	9.43964	9.31714	9.36	9.34	9.3379	9.27101	9.3
dinitrogen	1 Sigmau^-	Pi → pi*	Loos	9.88		9.62418	9.6261	10.31	9.78	9.76452	9.20249	9.21036	9.25966	9.27	9.27	9.26708	9.33846	9.35
dinitrogen	1 Deltau	Pi → pi*	Loos	10.29		10.1726	10.0278	10.95	10.38	10.3952	9.84265	9.73647	9.893	9.79	9.79	9.78763	9.96429	9.86
dinitrogen	1 Sigmag^+	R	Loos	13.01		11.9265	11.714	13.5	14.21	14.6035	13.2741	13.1888	13.2677	13.19	13.19	13.1855	13.2703	13.19
dinitrogen	1 Piu	R	Loos	13.22		12.9438	12.7436	13.62	13.26	13.2858	13.3493	13.2839	13.3269	13.28	13.28	13.2801	13.0239	13.17
dinitrogen	1 Sigmau^+	R	Loos	13.12		11.6378	11.4157	13.56	13.97	14.3879	13.0408	12.9776	13.0367	12.98	12.98	12.9793	13.0407	12.98
dinitrogen	1 Piu	R	Loos	13.49	13.49	12.0778	11.8609	14.27	14.42	14.4382	13.6631	13.6699	13.4613	13.61	13.58	13.5842	13.3678	13.31
E-butadiene	1 Bu	pi --> pi*	Thiel	6.58	6.58	5.61935	5.61903	7.39	7.25	7.25	6.09748	6.07947	6.20077	6.18225	6.18225	6.18183	6.12213	6.10603
E-butadiene	1 Ag	pi --> pi*	Thiel	6.63	6.77	6.27918	6.30115	6.97	--	--	8.00895	--	8.09129	8.07061	8.07061	8.06935	6.93153	6.94639
ethylene	1 B3u	Pi → 3s	Loos	7.35		6.68996	6.48302	7.88927	7.75807	7.73147	7.51034	7.42697	7.55363	7.4697	7.46838	7.46105	7.54487	7.46105
ethylene	1 B1u	Pi → pi*	Loos	7.89		7.47091	7.3899	8.40318	8.32925	8.32606	7.63073	7.59327	7.69052	7.65258	7.65227	7.65093	7.68886	7.65093
ethylene	1 B1g	Pi → 3p	Loos	8.02		7.24516	7.02947	8.49037	8.39941	8.39805	8.05382	8.0416	8.04319	8.08568	8.08368	8.07416	8.02408	8.07416
formaldehyde	1 A2	N → pi*	Loos	3.97		3.6729	3.79282	4.40172	4.26223	4.26223	3.84483	3.91522	3.8015	3.87114	3.8698	3.92273	3.78097	3.85062
formaldehyde	1 B2	N → 3s	Loos	7.18		5.93904	5.82218	7.78676	8.63071	8.63071	7.29054	7.26075	7.29676	7.26747	7.26454	7.24266	7.30274	7.27317
formaldehyde	1 B2	N → 3p	Loos	8.08		7.01741	6.89146	8.67345	9.42521	9.42521	8.14535	8.11193	8.14747	8.11396	8.11371	8.08711	8.15613	8.12303
formaldehyde	1 A1	N → 3p	Loos	8.17		6.73988	6.61254	8.72695	9.45446	9.45446	8.19293	8.1725	8.20318	8.18304	8.1847	8.13723	8.20477	8.18461
formaldehyde	1 A2	N → 3p	Loos	8.63		7.52736	7.37549	9.11773	9.90068	9.90068	8.58099	8.56265	8.59609	8.57813	8.57875	8.54737	8.49768	8.52607
formaldehyde	1 B1	Sigma → pi*	Loos	9.2		8.7268	8.78899	9.69324	9.14738	9.14738	9.14776	9.177	9.02479	9.05648	9.05628	9.17843	9.58377	9.0256
formaldehyde	1 A1	Pi → pi*	Loos	9.51		8.68583	8.58247	9.81495	9.69427	9.69427	9.61304	9.5419	9.58185	9.51097	9.51134	9.53146	9.58377	9.51295
formamide	1 A’’	N → pi*	Loos	5.66		5.32321	5.3916	5.6234	5.94112	5.94667	5.53819	5.58975	5.46921	5.5199	5.52898	5.59291	5.43558	5.48649
formamide	1 A’	Pi → pi*	Loos	7.44		5.45949	5.30767	7.9017	7.61315	7.71324	7.31126	7.27109	7.27837	7.24311	7.251	7.25521	7.28978	7.25293
formamide	1 A’	N → 3p	Loos	7.65		6.07377	5.91478	9.03308	8.49952	8.51637	7.73563	7.70698	7.6699	7.64376	7.66046	7.69705	7.68647	7.65967
furan	1 1B2	pi --> pi*	Thiel	6.26	6.6	6.15365	6.13072	7.2	7.18	7.18	6.36924	6.33603	6.44777	6.41445	6.41445	6.41515	6.47093	6.43922
furan	2 1A1	pi --> pi*	Thiel	6.51	6.61	6.39487	6.39235	6.57	8.5	8.5	7.30409	7.29947	7.28648	7.28321	7.2832	7.28211	6.97605	6.97758
furan	3 1A1	pi --> pi*	Thiel	8.13	8.53	8.19722	8.18505	8.74	9.39652	9.39653	8.47071	8.44826	8.53569	8.51272	8.51272	8.51206	8.47543	8.45428
hexatriene	1 Bu	pi --> pi*	Thiel	5.32	5.58	4.55874	4.52277	6.57	6.34	6.34	5.03225	5.11025	5.20357	5.18948	5.18948	5.15089	5.10755	5.0966
hexatriene	1 Ag	pi --> pi*	Thiel	5.77	5.72	5.10528	5.0692	5.87	--	--	6.85585	--	6.68831	6.69707	6.69707		5.71833	5.73513
hydrogen sulfide	1 A2	N → 4p	Loos	6.25		5.97858	5.9248	6.49	6.19073	6.19073	6.12847	6.10553	6.15163	6.1291	6.12907	6.12908	6.12898	6.10605
hydrogen sulfide	1 B1	N → 4s	Loos	6.29		5.6077	5.54457	6.76	6.44985	6.44985	6.12847	6.36392	6.37725	6.35492	6.35488	6.35488	6.38672	6.3644
imidazole	1 1A''	n --> pi*	Thiel	6.65	6.82	5.77368	5.88859	7	6.8	6.82	6.84698	6.90782	6.6728	6.73764	6.73947	6.66934	6.76143	6.82332
imidazole	2 1A'	pi --> pi*	Thiel	6.25	6.58	6.29452	6.27559	6.51	7.53	7.54	6.74673	6.72293	6.79626	6.77335	6.77345	6.77311	6.74548	6.72812
imidazole	3 1A'	pi --> pi*	Thiel	6.73	7.1	6.90624	6.88098	7.29	7.97	7.99	7.39931	7.38201	7.32278	7.30737	7.30602	7.30211	7.33626	7.31918
imidazole	2 1A''	n --> pi*	Thiel	7.57	7.93	7.07939	7.17322	9.98	10.3639	10.2734	7.31922	7.99016	7.92443	7.98573	7.9849	7.97307	7.23202	7.8148					(but in PBE they are the same!)
imidazole	4 1A'	pi --> pi*	Thiel	8.51	8.45	8.13833	8.12684	8.52	9.07	9.09	8.49753	8.47739	8.49822	8.4781	8.47731	8.47574	8.4641	8.44503
ketene	1 A2	Pi → pi*	Loos	3.92		3.84595	3.85106	4.33736	4.04675	3.87268	3.85338	3.86858	3.7864	3.80295	3.79773	3.77828	3.76063	3.77823
ketene	1 B1	N → 3s	Loos	5.99		5.56628	5.37542	5.94503	6.57101	6.38587	6.35061	6.25762	6.37718	6.28319	6.28176	6.27975	6.37374	6.27975
ketene	1 A2	Pi → 3p	Loos	7.19		6.5178	6.29077	7.17147	7.67294	7.57115	7.43376	7.35933	7.44424	7.40508	7.40475	7.38206	7.44316	7.38204
methamine	1 A’’	N → pi*	Loos	5.2		4.74453	4.89714	5.54924	5.44476	5.44476	5.05587	5.14612	4.98743	5.07731	5.08041	5.14632	4.94956	5.0391
naphtalene	1 1B3u	pi --> pi*	Thiel	4.25	4.27	4.23025	4.23222	3.99	5.68	5.69	4.66079	4.66347	4.64392	4.64727	4.64763	4.05967	4.81329	4.59806
naphtalene	1 1B2u	pi --> pi*	Thiel	4.82	5.03	4.07916	4.08258	5.97	5.84	5.83	4.90137	4.87978	4.99302	4.97077	4.97192	4.92902	4.90422	4.8372
naphtalene	2 1Ag	pi --> pi*	Thiel	5.9	5.98	5.84389	5.85602	5.59	7.13	6.97	6.67869	6.68106	6.61576	6.61914	6.60155	6.60617	6.68555	6.35914
naphtalene	1 1B1g	pi --> pi*	Thiel	5.75	6.07	5.01582	5.9769	6.5	7.24	7.24	6.51839	6.49354	6.58564	6.56042	6.56032	6.52743	6.40955	6.23012
naphtalene	2 1B3u	pi --> pi*	Thiel	6.11	6.33	5.73349	5.74392	7.12	7.33	7.3	6.2511	6.24815	6.2983	6.29512	6.29545	6.26531	6.22611	6.18628
naphtalene	2 1B2u	pi --> pi*	Thiel	6.36	6.57	5.90108	5.89477	7.25	7.34	7.33	6.57317	6.55744	6.58168	6.56659	6.57199	6.53045	6.63554	6.48153
naphtalene	3 1Ag	pi --> pi*	Thiel	6.86	6.9	6.20224	6.2085	6.86	8.96	8.94	8.07207	8.06034	7.21776	7.21926	7.21928	7.31703	7.53099	7.10686
nitrosomethane	1 A’’	N → pi*	Loos	1.96		1.72996	1.8106	2.03036	2.0715	2.07938	1.66422	1.73964	1.65701	1.73205	1.73196	1.74099	1.64616	1.72114
norbornadiene	1 A2	pi --> pi*	Thiel	5.37	5.64	4.43576	4.47825	6.78	6.76157	6.76157	5.46721	5.43756	5.5748	5.5445	5.5445	5.54167	5.56718	5.53714
norbornadiene	1 B2	pi --> pi*	Thiel	6.21	6.49	4.97009	5.0173	7.88	8.03905	8.03905	6.44498	6.45024	6.53044	6.53487	6.53487	6.52588	6.49872	6.50321
norbornadiene	1 B2	pi --> pi*	Thiel	7.49	7.64	6.55732	6.60312	8.87	8.97214	8.97214	7.53154	7.50212	7.62054	7.59001	7.59002	7.5874	7.61739	7.58657
norbornadiene	1 A2	pi --> pi*	Thiel	7.22	7.71	6.51705	6.54928	8.71	8.97718	8.97718	7.58773	7.5958	7.78188	7.66908	7.66908	7.65607	7.63167	7.63909
octatetraene	1 Ag	pi --> pi*	Thiel	4.75	4.97	4.18199	4.19325	5.09	--	--	6.40877	--	6.47299	6.46252	6.46251		5.11127	4.87737
octatetraene	1 Bu	pi --> pi*	Thiel	4.84	4.94	3.82443	3.83083	6.04	5.78589	5.78588	4.50137	4.48937	4.59301	4.58038	4.58038	4.53599	4.43811	4.44422
p-benzoquinone	1 1Au	n --> pi*	Thiel	2.86	2.85	1.95535	2.00211	3.46	4.08921	4.01661	3.19398	3.22954	3.17962	3.21524	3.21524	3.1857	3.02774	3.06353
p-benzoquinone	1 1B1g	n --> pi*	Thiel	2.74	2.75	1.80193	1.87096	3.41	3.99015	3.92351	2.97016	3.02724	2.9638	3.02036	3.02036	2.99095	2.82699	2.88261
p-benzoquinone	1 1B3g	pi --> pi*	Thiel	4.44	4.59	3.34259	3.3699	5.9	6.36796	6.37147	4.44081	4.4541	4.50192	4.51559	4.51559	4.4496	4.37917	4.39465
p-benzoquinone	1 1B1u	pi --> pi*	Thiel	5.47	5.62	4.4908	4.49221	6.71	6.74082	6.74144	5.51734	5.51225	5.57829	5.57276	5.57276	5.58073	5.533	5.52693
propanamide	1 A’’	n --> pi*	Thiel	5.65	5.72	5.40343	5.41899	5.66	5.96084	5.9654	5.64012	5.67498	5.5647	5.59998	5.60401	5.57955	5.52899	5.5639
propanamide	2 1A’	pi --> pi*	Thiel	7.09	7.62	7.18335	7.17742	8.15	8.00753	8.09514	7.84443	7.82996	7.71444	7.70512	7.72289	7.70875	7.71804	7.70842
propanamide	3 1A’	pi --> pi*	Thiel	9.44	10.06	7.91195	8.10185	10.97	11.27	11.2782	9.89007	9.71006	9.89853	9.95049	9.95729	9.94559	9.89007	9.94442
pyridine	1 1B2	pi --> pi*	Thiel	5.12	5.15	5.36421	5.35735	4.69	5.75	5.49	5.58596	5.58632	5.17916	5.33927	5.40173	5.14251	5.90074	5.90004
pyridine	1 1B1	n --> pi*	Thiel	4.95	5.05	4.24298	4.35613	5.37	5.54	5.47	5.17055	5.23084	5.06555	5.12758	5.12732	5.236	5.03544	5.09655
pyridine	2 1A2	n --> pi*	Thiel	5.41	5.5	4.31298	4.44722	7.96	7.62183	7.89184	5.59649	5.6721	5.52126	5.59887	5.59858	5.40395	5.51876	5.59528
pyridine	2 1A1	pi --> pi*	Thiel	6.6	6.85	6.26632	6.23056	7.42	6.87829	6.94082	6.56616	6.52715	6.59098	6.552	6.55921	6.57344	6.8052	6.76884
pyridine	3 1A1	pi --> pi*	Thiel	7.39	7.7	7.28712	7.28403	8.42	8.16098	8.24289	7.57842	7.56466	7.55428	7.54096	7.5526	7.58172	7.58195	7.56859
pyridine	2 1B2	pi --> pi*	Thiel	7.72	7.59	7.13973	7.13747	8	8.22	8.22	7.54282	7.53101	7.45072	7.46576	7.4993	7.5542	7.55753	7.5467
pyrrole	2 1A1	pi --> pi*	Thiel	6.27	6.4	6.28425	6.27901	6.18	7.49	7.56	7.01129	7.00545	6.91596	6.95808	6.95783	6.95633	6.82046	6.82007
pyrrole	1 1B2	pi --> pi*	Thiel	6.2	6.71	6.3919	6.36921	7.08	6.94	7.25	6.57687	6.54875	6.64327	6.61504	6.61513	6.61457	6.68897	6.66258
pyrrole	3 1A1	pi --> pi*	Thiel	7.6	8.17	7.87741	7.87435	8.16	8.76829	9.02	8.19646	8.17969	8.28322	8.23924	8.239	8.23799	8.18817	8.17302
s-tetrazine	1 1B3u	n --> pi*	Thiel	2.46	2.53	1.69932	1.82172	3.37	3.41	3.41	2.47948	2.55787	2.43639	2.51587	2.51556	2.46654	2.4225	2.5021
s-tetrazine	1 1Au	n --> pi*	Thiel	3.78	3.79	2.68188	2.82328	5.09	5.64	5.64	3.99063	4.0723	3.91115	3.9953	3.99528	4.06394	3.87625	3.9599
s-tetrazine	1 1B2u	pi --> pi*	Thiel	5.08	5.12	5.49011	5.47066	4.49	6.11	6.11	5.5844	5.57923	5.49886	5.49609	5.50866	5.5793	5.88973	5.8837
s-tetrazine	1 1B2g	n --> pi*	Thiel	5.28	5.34	4.67409	4.76864	5.09	5	5	5.70432	5.74076	5.60805	5.65047	5.6506	5.6168	5.4666	5.50993
s-tetrazine	2 1Au	n --> pi*	Thiel	5.39	5.46	4.44213	4.58011	7.2	7.69	7.69	5.42485	5.49569	5.40723	5.4788	5.47884	5.39983	5.33763	5.40915
s-tetrazine	2 1B3u	n --> pi*	Thiel	6.6	6.67	5.45582	5.6127	8.88	8.65	8.65	6.75541	6.84442	6.65951	6.74859	6.74864	6.83524	6.62499	6.7144
s-tetrazine	1 1B1u	n --> pi*	Thiel	7.18	7.45	6.89657	6.83975	8.38	7.64	7.64	7.19157	7.13163	7.18412	7.12437	7.09384	7.09696	7.44303	7.3841
s-tetrazine	2 1B1u	n --> pi*	Thiel	7.59	7.79	7.40799	7.37456	8.84	8.7	8.7	7.66987	7.64352	7.685	7.66105	7.66276	7.59567	7.66508	7.6409
streptocyanine	1 B2	Pi → pi*	Loos	7.13	7.12	7.34232	7.36143	7.29476	8.03092	7.37614	7.52897	7.53517	7.39798	7.40338	7.44443	7.42893	7.52897	7.42898
thioformaldehyde	1 A2	N → pi*	Loos	2.23		2.04288	2.12148	2.51664	2.53897	2.53896	2.10185	2.15149	2.06113	2.10947	2.10986	2.16167	2.10185	2.06109
thioformaldehyde	1 B2	N → 4s	Loos	5.91		5.1591	5.05636	6.77125	6.3508	6.35079	6.30265	6.26929	6.30767	6.27477	6.27281	6.1767	6.30265	6.27841
thioformaldehyde	1 A1	Pi → pi*	Loos	6.48		5.96137	5.84401	6.60213	6.82604	6.82603	6.20331	6.17627	6.31916	6.29079	6.29037	6.26439	6.20331	6.29051
water	1 B1	N → 3s	Loos	7.6		6.57161	6.40628	7.83449	8.57884	8.57881	7.50343	7.43391	7.48419	7.41497	7.41495	7.42066	7.50343	7.43506
water	1 A2	N → 3p	Loos	9.38		7.8899	7.68396	9.55323	10.2165	10.2165	9.12908	9.07306	9.13547	9.07972	9.07972	9.07537	9.12908	9.05688
water	1 A1	N → 3s	Loos	9.96		8.6448	8.55865	10.2524	10.8694	10.8694	9.59493	9.56549	9.57606	9.54735	9.54735	9.53234	9.59493	9.56648
COMMENTS:
	* def2-TZVP basis used for Thiel, aug-cc-pVTZ basis set used for Loos
	* CC3/tzvp : CC3 exc energies in def2-TZVPP basis set
	* CC3/avtz : CC3 excitation energies in the aug-cc-pVTZ (avtz) basis set; either Loos or Silva-Junior ‘10
	* GVB-PP/B : results obtained with Boys localization
	* GVB-PP/P : results obtained with Pipek-Mezey localization
	* small GVBsrDFT: results obtained with reduced no of geminals
		GVB-srDFT (mu=inf)				GVB-srDFT (mu=0.4)
		inact		ngem		inact	ngem
1	Acetaldehyde	3		9		10	2
2	Acetamide	4		12		14	2
3	Acetone	4		12		14	2
4	Acetylene	2		5		5	2
5	Ammonia	1		4		2	3
6	Benzene	6		15		19	2
7	Carbonmonooxide	2		5		5	2
8	Cyclopentadiene	5		13		16	2
9	Cyclopropene	3		8		8	3
10	Diazomethane	3		8		9	2
11	Dinitrogen	2		5		5	2
12	E-Butadiene	4		11		13	2
13	Ethylene	2		6		6	2
14	Formaldehyde	2		6		6	2
15	Formamide	3		9		10	2
16	Furan	5		13		16	2
17	Hexatriene	6		16		19	3
18	Hydrogensulfide	1		8		6	3
19	Imidazole	5		13		15	3
20	Ketene	3		8		9	2
21	Methanamine	2		6		6	2
22	Naphthalene	10		24		30	4
23	Nitrosomethane	3		9		10	2
24	Norbornadiene	7		18		23	2
25	Octatetraene	8		21		25	4
26	p-Benzoquinone	8		20		24	4
27	Propanamide	5		15		17	3
28	Pyridine	6		15		19	2
29	Pyrrole	5		13		16	2
30	s-Tetrazine	6		15		19	2
31	Streptocyanine-C1	3		9		10	2
32	Thioformaldehyde	2		10		9	3
33	Water	1		4		3	2

## Sheet: singlet_exc_err
Molecule	Excitation symmetry	Classification	LDA	PBE	CASSCF	GVB-PP/B	GVB-PP/P	HF-srLDA (mu=0.4)	HF-srPBE (mu=0.4)	GVBsrLDA (mu=0.4)/B	GVBsrPBE (mu=0.4)/B	GVBsrPBE (mu=0.4)/P	small GVBsrPBE/B	CAS-srLDA	CAS-srPBE
1	2	3	4	5	6	7	8	9	10	11	12	13	14	15	16
acetaldehyde	1 A’’	n --> pi*	-0.258734	-0.178395	0.495576	0.315915	0.315938	-0.0772561	-0.0269892	-0.121521	-0.0713316	-0.0695703	-0.0253149	-0.146205	-0.0961483
acetamide	1 1A''	n --> pi*	-0.316255	-0.292017	-0.07	0.243008	0.249356	-0.0832051	-0.0482667	-0.163668	-0.12837	-0.124249	-0.148392	-0.196902	-0.162178
acetamide	2 1A'	pi --> pi*	-0.108834	-0.13252	0.5	0.366613	0.454471	0.199632	0.182151	0.0727234	0.0622158	0.0772675	0.0637469	0.0750302	0.0635443
acetamide	3 1A'	pi --> pi*	-1.17536	-1.19531	0.611447	1.25162	1.12983	-0.136175	-0.151543	-0.208953	-0.220053	-0.20936	-0.218351	-0.206642	-0.216156
acetone	1 1A2	n --> pi*	-0.285506	-0.254447	0.14	0.24764	0.247632	-0.0465789	-0.0144936	-0.100271	-0.0677966	-0.0678169	-0.0782312	-0.123831	-0.0913598
acetone	1 1B1 / (1 1B2)	Sigma → pi*	-2.30951	-2.49495	0.43	0.0077681	0.0077636	-0.162631	-0.144275	-0.239291	-0.220731	-0.220734	-0.249502	-0.268607	-0.249818
acetone	2 1A1	pi --> pi*	-1.34746	-1.38996	0.02	-0.33996	-0.339958	-0.481833	-0.511175	-0.499205	-0.531003	-0.531004	-0.537107	-0.500221	-0.529002
acetylene	Sigma_u^-	pi --> pi*	-0.360997	-0.347718	0.564433	0.128631	0.128626	-0.597984	-0.586413	-0.506935	-0.4968	-0.496801	-0.497193	-0.403175	-0.394364
acetylene	Delta_u	pi --> pi*	-0.440087	-0.532777	0.535741	0.14029	0.140291	-0.552348	-0.607231	-0.478233	-0.532715	-0.532717	-0.533237	-0.378238	-0.432009
ammonia	1 A2	n --> 3s	-0.944131	-1.04831	0.0308376	0.620191	0.620191	0.056001	0.0177955	0.0409927	0.0035126	0.0034922	-0.0213769	0.0441389	0.0060074
ammonia	1 E	n --> 3p	-1.31243	-1.46056	-0.122805	0.426464	0.426464	-0.0795183	-0.103855	-0.089844	-0.11362	-0.113624	-0.092806	-0.0916425	-0.115858
ammonia	1 A1	n --> 3p	-1.10949	-1.23056	-0.172842	0.164061	0.164061	-0.0529696	-0.0878788	-0.0492451	-0.0837224	-0.0837253	-0.105382	-0.0544191	-0.0892846
ammonia	1 A2	n --> 4s	-1.3462	-1.44861	-0.0621402	0.516981	0.516981	-0.0536168	-0.0931511	-0.0608885	-0.0995639	-0.0995675	-0.0999099	-0.0578691	-0.0972003
benzene	1 1B2u	pi --> pi*	0.186215	0.183379	-0.42	0.96	0.72	0.454647	1.2264	0.136036	0.141059	0.253642	0.245689	0.80288	0.703121
benzene	1 1B1u	pi --> pi*	0.37405	0.510112	0.57	-0.18	0.02	-0.346069	-0.383604	-0.364419	-0.400538	-0.372338	-0.374864	-0.0723894	-0.108217
benzene	1 1E1u	pi --> pi*	-0.474729	-0.46736	0.658368	0.541049	0.74	-0.17198	-0.181586	-0.198622	-0.209523	-0.174351	-0.176979	-0.160203	-0.169428
benzene	1 1E2g	pi --> pi*	-0.15156	-0.142652	-0.35		0.21	1.50135	1.49303	0.0922311	0.0260865	0.0264317	0.0074082	-0.0371489	-0.115668
carbon monoxide	1 Pi	N → pi*	-0.388875	-0.320968	0.12	-0.49	-0.52	-0.0856888	-0.0355183	-0.160423	-0.12	-0.12	-0.453226	-0.21652	-0.16
carbon monoxide	1 Sigma^-	Pi → pi*	-0.201243	-0.217902	0.4	0.41	0.281827	-0.268259	-0.270622	-0.228368	-0.23	-0.23	-0.231019	-0.236788	-0.24
carbon monoxide	1 Delta	Pi → pi*	-0.299279	-0.452825	0.38	-0.88	-1.15	0.099849	0.006526	0.0561	-0.04	-0.04	-0.037115	0.124045	0.03
carbon monoxide	1 Sigma^+	R	1.37886	1.24716	0.79	0.36	0.91	0.259975	0.228679	0.248408	0.22	0.22	0.218574	0.234734	0.2
carbon monoxide	1 Sigma^+	R	-1.10703	-1.23014	0.72	0.42	0.99	-0.016569	-0.043472	-0.043502	-0.07	-0.07	-0.052521	-0.040273	-0.07
carbon monoxide	1 Pi	R	-1.26579	-1.39	0.69	0.36	0.9	-0.054425	-0.065112	-0.064244	-0.08	-0.08	-0.070521	-0.083233	-0.09
cyclopentadiene	1 B2	pi --> pi*	-0.738706	-0.786293	0.88	0.725672	0.725672	-0.376579	-0.414745	-0.275662	-0.313886	-0.313886	-0.315721	-0.291681	-0.328907
cyclopentadiene	1 A1	pi --> pi*
cyclopentadiene	1 A1	pi --> pi*	-0.645258	-0.63075	0.57	0.621596	0.621596	-0.33023	-0.350831	-0.253768	-0.27464	-0.27464	-0.275653	-0.329496	-0.33904
cyclopropene	1 B1	Sigma → pi*	-0.62746	-0.779182	0.650098	0.76873	0.76873	-0.141701	-0.115592	-0.115785	-0.0900147	-0.0900137	-0.0975798	-0.128162	-0.102353
cyclopropene	1 B2	Pi → pi*	-0.819885	-0.757753	0.641607	0.691165	0.691165	-0.286326	-0.289726	-0.230593	-0.23455	-0.234551	-0.238256	-0.234888	-0.238753
diazomethane	1 A2	Pi → pi*	-0.0245088	-0.0280752	0.702803	0.0451834	0.323101	-0.138075	-0.119323	-0.210087	-0.190557	-0.190559	-0.252796	-0.274273	-0.25285
diazomethane	1 B1	Pi → 3s	-0.267702	-0.472016	-0.0083285	0.0978861	0.614833	0.341773	0.251839	0.420855	0.328834	0.32884	0.327267	0.419226	0.327267
diazomethane	1 A1	Pi → pi*	-0.0474137	-0.161426	0.0658199	0.114345	0.295791	0.106291	0.0751825	0.207337	0.174399	0.174396	0.176316	0.209541	0.176262
dinitrogen	1 Pig	N → pi*	-0.307761	-0.273194	0.26	-0.83	-1.0753	0.0744065	0.0996441	-0.0228585	0.02	0	-0.0021008	-0.0689899	-0.04
dinitrogen	1 Sigmau^-	Pi → pi*	-0.255818	-0.253904	0.43	-0.1	-0.115484	-0.67751	-0.669636	-0.620335	-0.61	-0.61	-0.612918	-0.541538	-0.53
dinitrogen	1 Deltau	Pi → pi*	-0.117391	-0.262188	0.66	0.09	0.105211	-0.44735	-0.553528	-0.396997	-0.5	-0.5	-0.502368	-0.325709	-0.43
dinitrogen	1 Sigmag^+	R	-1.08347	-1.29596	0.49	1.2	1.59351	0.264076	0.178782	0.257709	0.18	0.18	0.175476	0.260297	0.18
dinitrogen	1 Piu	R	-0.276208	-0.476363	0.4	0.04	0.0658246	0.129258	0.0639047	0.10691	0.06	0.06	0.060067	-0.196147	-0.05
dinitrogen	1 Sigmau^+	R	-1.48222	-1.70432	0.44	0.85	1.2679	-0.079225	-0.142378	-0.083345	-0.14	-0.14	-0.140665	-0.079291	-0.14
dinitrogen	1 Piu	R	-1.41225	-1.62914	0.78	0.93	0.948151	0.173101	0.179948	-0.028694	0.12	0.09	0.094168	-0.12218	-0.18
E-butadiene	1 Bu	pi --> pi*	-0.960645	-0.960975	0.81	0.67	0.67	-0.482523	-0.500525	-0.379231	-0.397752	-0.397751	-0.398169	-0.457869	-0.473968
E-butadiene	1 Ag	pi --> pi*
ethylene	1 B3u	Pi → 3s	-0.660036	-0.866979	0.539271	0.408075	0.381466	0.160342	0.0769686	0.203633	0.1197	0.118383	0.111051	0.194874	0.111046
ethylene	1 B1u	Pi → pi*	-0.419089	-0.500097	0.513183	0.439246	0.436061	-0.259269	-0.296733	-0.199479	-0.237417	-0.237729	-0.239066	-0.201139	-0.239069
ethylene	1 B1g	Pi → 3p	-0.774845	-0.990531	0.470366	0.379415	0.378052	0.0338152	0.021602	0.0231887	0.0656801	0.0636843	0.0541623	0.0040786	0.0541582
formaldehyde	1 A2	N → pi*	-0.297104	-0.177181	0.431716	0.292231	0.292231	-0.12517	-0.0547753	-0.168498	-0.0988648	-0.100203	-0.0472733	-0.189028	-0.119378
formaldehyde	1 B2	N → 3s	-1.24096	-1.35782	0.606755	1.45071	1.45071	0.110545	0.0807453	0.116762	0.0874651	0.0845367	0.0626551	0.122738	0.093173
formaldehyde	1 B2	N → 3p	-1.06259	-1.18854	0.593453	1.34521	1.34521	0.0653466	0.0319343	0.067473	0.0339561	0.0337051	0.0071072	0.0761268	0.0430304
formaldehyde	1 A1	N → 3p	-1.43012	-1.55746	0.556949	1.28446	1.28446	0.0229277	0.0025012	0.0331844	0.013037	0.0146957	-0.0327706	0.0347663	0.0146144
formaldehyde	1 A2	N → 3p	-1.10264	-1.25451	0.487734	1.27068	1.27068	-0.049014	-0.0673472	-0.0339108	-0.0518706	-0.0512472	-0.0826346	-0.132322	-0.103934
formaldehyde	1 B1	Sigma → pi*	-0.473197	-0.411013	0.49324	-0.0526182	-0.0526182	-0.0522399	-0.0229953	-0.175214	-0.143518	-0.14372	-0.0215746	0.383771	-0.174401
formaldehyde	1 A1	Pi → pi*	-0.824168	-0.927533	0.304946	0.184265	0.184265	0.103039	0.0318957	0.0718453	0.000973	0.0013359	0.0214569	0.0737713	0.0029494
formamide	1 A’’	N → pi*	-0.336786	-0.268397	-0.036599	0.281121	0.286667	-0.121805	-0.0702525	-0.190788	-0.140098	-0.131019	-0.067094	-0.224418	-0.173512
formamide	1 A’	Pi → pi*	-1.98051	-2.13233	0.461697	0.173149	0.273236	-0.128741	-0.168912	-0.16163	-0.196894	-0.189003	-0.184789	-0.150225	-0.187071
formamide	1 A’	N → 3p	-1.57623	-1.73522	1.38308	0.849524	0.866367	0.0856256	0.0569786	0.0198986	-0.0062379	0.0104649	0.0470534	0.0364673	0.0096653
furan	1 1B2	pi --> pi*	-0.446345	-0.469285	0.6	0.58	0.58	-0.230756	-0.263968	-0.15223	-0.185549	-0.185549	-0.184848	-0.129066	-0.160785
furan	2 1A1	pi --> pi*	-0.215125	-0.217654	-0.04	1.89	1.89	0.694093	0.689468	0.676484	0.67321	0.673199	0.672113	0.36605	0.367578
furan	3 1A1	pi --> pi*	-0.332776	-0.344954	0.21	0.866523	0.866529	-0.0592923	-0.0817417	0.0056886	-0.017282	-0.017283	-0.0179372	-0.0545712	-0.0757176
hexatriene	1 Bu	pi --> pi*	-1.02126	-1.05723	0.99	0.76	0.76	-0.547746	-0.469755	-0.376429	-0.39052	-0.39052	-0.429115	-0.472449	-0.483395
hexatriene	1 Ag	pi --> pi*
hydrogen sulfide	1 A2	N → 4p	-0.271423	-0.325196	0.24	-0.0592713	-0.0592713	-0.121525	-0.144471	-0.098365	-0.120899	-0.120927	-0.120922	-0.121016	-0.14395
hydrogen sulfide	1 B1	N → 4s	-0.6823	-0.745432	0.47	0.159851	0.159851	-0.161525	0.0739215	0.0872507	0.0649238	0.0648788	0.0648811	0.0967232	0.0743981
imidazole	1 1A''	n --> pi*	-1.04632	-0.931411	0.18	-0.02	0	0.0269758	0.0878197	-0.1472	-0.0823639	-0.0805323	-0.150661	-0.0585686	0.0033176
imidazole	2 1A'	pi --> pi*	-0.285485	-0.30441	-0.07	0.95	0.96	0.166725	0.142928	0.216262	0.193351	0.193452	0.193114	0.165476	0.148115
imidazole	3 1A'	pi --> pi*	-0.193763	-0.219019	0.19	0.87	0.89	0.299314	0.28201	0.222777	0.20737	0.206015	0.202106	0.236263	0.219176
imidazole	2 1A''	n --> pi*	-0.850613	-0.756783	2.05	2.43391	2.34345	-0.610783	0.0601631	-0.0055743	0.0557295	0.0548984	0.0430695	-0.697978	-0.115202
imidazole	4 1A'	pi --> pi*	-0.311666	-0.323161	0.07	0.62	0.64	0.0475322	0.0273905	0.0482233	0.0281048	0.0273146	0.0257382	0.0141039	-0.0049683
ketene	1 A2	Pi → pi*	-0.0740513	-0.0689354	0.417362	0.126748	-0.0473207	-0.0666248	-0.0514165	-0.133597	-0.117051	-0.122274	-0.141725	-0.159366	-0.141765
ketene	1 B1	N → 3s	-0.423721	-0.614584	-0.0449688	0.581009	0.395867	0.360611	0.267621	0.387184	0.293195	0.291757	0.289751	0.38374	0.289746
ketene	1 A2	Pi → 3p	-0.672198	-0.899234	-0.0185276	0.482936	0.381153	0.243761	0.169334	0.254239	0.215077	0.214749	0.192055	0.253156	0.19204
methamine	1 A’’	N → pi*	-0.455471	-0.302864	0.349242	0.244757	0.244757	-0.144131	-0.0538822	-0.212568	-0.122689	-0.119589	-0.0536833	-0.250437	-0.160899
naphtalene	1 1B3u	pi --> pi*	-0.039754	-0.0377751	-0.28	1.41	1.42	0.390792	0.393468	0.373918	0.377266	0.377635	-0.210325	0.543292	0.328062
naphtalene	1 1B2u	pi --> pi*	-0.950842	-0.947422	0.94	0.81	0.8	-0.128625	-0.150219	-0.0369795	-0.0592307	-0.058075	-0.100982	-0.125777	-0.192803
naphtalene	2 1Ag	pi --> pi*	-0.136112	-0.123983	-0.39	1.15	0.99	0.69869	0.701059	0.635758	0.63914	0.621554	0.626173	0.70555	0.379145
naphtalene	1 1B1g	pi --> pi*	-1.05418	-0.0930991	0.43	1.17	1.17	0.448394	0.423538	0.515636	0.490417	0.490318	0.457426	0.339547	0.160115
naphtalene	2 1B3u	pi --> pi*	-0.596515	-0.586083	0.79	1	0.97	-0.0789026	-0.0818527	-0.0316956	-0.0348777	-0.0345491	-0.0646915	-0.103886	-0.143718
naphtalene	2 1B2u	pi --> pi*	-0.668921	-0.675231	0.68	0.77	0.76	0.00317	-0.0125578	0.0116799	-0.0034081	0.001986	-0.039553	0.06554	-0.088467
naphtalene	3 1Ag	pi --> pi*	-0.697758	-0.691498	-0.04	2.06	2.04	1.17207	1.16034	0.317763	0.319264	0.319278	0.41703	0.630985	0.206862
nitrosomethane	1 A’’	N → pi*	-0.230044	-0.149402	0.0703558	0.111503	0.119382	-0.295776	-0.220364	-0.302994	-0.227952	-0.228037	-0.219006	-0.313836	-0.238864
norbornadiene	1 A2	pi --> pi*	-1.20424	-1.16175	1.14	1.12157	1.12157	-0.172795	-0.202441	-0.0652036	-0.0955008	-0.095499	-0.0983304	-0.0728225	-0.102862
norbornadiene	1 B2	pi --> pi*	-1.51991	-1.4727	1.39	1.54905	1.54905	-0.0450218	-0.0397594	0.0404382	0.0448683	0.0448726	0.035884	0.0087211	0.0132086
norbornadiene	1 B2	pi --> pi*	-1.08268	-1.03688	1.23	1.33214	1.33214	-0.108464	-0.137879	-0.0194572	-0.0499902	-0.0499848	-0.0525997	-0.0226095	-0.0534263
norbornadiene	1 A2	pi --> pi*	-1.19295	-1.16072	1	1.26718	1.26718	-0.122274	-0.114196	0.0718758	-0.04092	-0.0409179	-0.0539293	-0.0783346	-0.0709106
octatetraene	1 Ag	pi --> pi*
octatetraene	1 Bu	pi --> pi*	-1.11557	-1.10917	1.1	0.845885	0.845877	-0.438625	-0.450634	-0.34699	-0.359617	-0.359618	-0.404008	-0.501894	-0.495775
p-benzoquinone	1 1Au	n --> pi*	-0.894652	-0.847888	0.61	1.23921	1.16661	0.34398	0.379537	0.329618	0.365243	0.365243	0.335697	0.177744	0.213534
p-benzoquinone	1 1B1g	n --> pi*	-0.948074	-0.879042	0.66	1.24015	1.17351	0.220159	0.277236	0.213798	0.270356	0.270356	0.240948	0.076993	0.132614
p-benzoquinone	1 1B3g	pi --> pi*	-1.24741	-1.2201	1.31	1.77796	1.78147	-0.149192	-0.135902	-0.0880764	-0.0744065	-0.0744065	-0.140404	-0.210833	-0.195347
p-benzoquinone	1 1B1u	pi --> pi*	-1.1292	-1.12779	1.09	1.12082	1.12144	-0.102659	-0.107751	-0.0417052	-0.0472378	-0.0472378	-0.0392667	-0.0870008	-0.0930696
propanamide	1 A’’	n --> pi*	-0.316566	-0.301015	-0.06	0.240839	0.245398	-0.0798829	-0.0450238	-0.155301	-0.120016	-0.115994	-0.140452	-0.191009	-0.156098
propanamide	2 1A’	pi --> pi*	-0.436647	-0.442578	0.53	0.387527	0.47514	0.22443	0.209962	0.0944403	0.0851158	0.102893	0.0887483	0.0980355	0.0884153
propanamide	3 1A’	pi --> pi*	-2.14805	-1.95815	0.91	1.20995	1.21818	-0.169932	-0.349937	-0.161465	-0.109515	-0.102714	-0.114406	-0.169932	-0.115578
pyridine	1 1B2	pi --> pi*	0.214214	0.20735	-0.46	0.6	0.34	0.435965	0.436323	0.0291574	0.189274	0.251733	-0.0074878	0.750736	0.750041
pyridine	1 1B1	n --> pi*	-0.807024	-0.693867	0.32	0.49	0.42	0.120551	0.180844	0.0155522	0.0775821	0.0773193	0.185999	-0.0145566	0.0465471
pyridine	2 1A2	n --> pi*	-1.18702	-1.05278	2.46	2.12183	2.39184	0.0964861	0.172097	0.0212635	0.098873	0.0985812	-0.0960514	0.0187586	0.0952813
pyridine	2 1A1	pi --> pi*	-0.58368	-0.619444	0.57	0.0282923	0.0908169	-0.283837	-0.322849	-0.259022	-0.298003	-0.290795	-0.276564	-0.044803	-0.0811569
pyridine	3 1A1	pi --> pi*	-0.412878	-0.415968	0.72	0.460978	0.542888	-0.121577	-0.135342	-0.145725	-0.159044	-0.1474	-0.118284	-0.118048	-0.131409
pyridine	2 1B2	pi --> pi*	-0.450269	-0.452529	0.41	0.63	0.63	-0.0471786	-0.0589914	-0.13928	-0.124243	-0.090702	-0.0357987	-0.0324749	-0.0432955
pyrrole	2 1A1	pi --> pi*	-0.11575	-0.120993	-0.22	1.09	1.16	0.611288	0.60545	0.515964	0.558085	0.557832	0.556334	0.420463	0.420073
pyrrole	1 1B2	pi --> pi*	-0.318099	-0.340785	0.37	0.23	0.54	-0.133127	-0.161246	-0.0667326	-0.094961	-0.0948707	-0.0954261	-0.0210293	-0.0474165
pyrrole	3 1A1	pi --> pi*	-0.292593	-0.295653	-0.01	0.598287	0.85	0.0264624	0.0096924	0.113221	0.0692442	0.069003	0.0679945	0.0181671	0.0030203
s-tetrazine	1 1B3u	n --> pi*	-0.830681	-0.70828	0.84	0.88	0.88	-0.0505187	0.0278737	-0.0936095	-0.014128	-0.0144443	-0.0634566	-0.107501	-0.0279027
s-tetrazine	1 1Au	n --> pi*	-1.10812	-0.966721	1.3	1.85	1.85	0.200629	0.282297	0.121147	0.205297	0.205276	0.273937	0.0862471	0.169896
s-tetrazine	1 1B2u	pi --> pi*	0.370113	0.350658	-0.63	0.99	0.99	0.464404	0.459228	0.378865	0.376087	0.388662	0.459302	0.769725	0.763698
s-tetrazine	1 1B2g	n --> pi*	-0.665914	-0.571362	-0.25	-0.34	-0.34	0.364325	0.400764	0.268047	0.31047	0.310596	0.2768	0.126598	0.169929
s-tetrazine	2 1Au	n --> pi*	-1.01787	-0.879885	1.74	2.23	2.23	-0.035155	0.0356855	-0.0527724	0.0187988	0.0188433	-0.0601749	-0.122368	-0.0508484
s-tetrazine	2 1B3u	n --> pi*	-1.21418	-1.0573	2.21	1.98	1.98	0.0854139	0.174418	-0.0104879	0.0785888	0.0786448	0.165245	-0.0450059	0.0443999
s-tetrazine	1 1B1u	n --> pi*	-0.553433	-0.610253	0.93	0.19	0.19	-0.258428	-0.318375	-0.265882	-0.325628	-0.356155	-0.353044	-0.0069667	-0.0659048
s-tetrazine	2 1B1u	n --> pi*	-0.382008	-0.415443	1.05	0.91	0.91	-0.120131	-0.146475	-0.104997	-0.12895	-0.127243	-0.194327	-0.124921	-0.149104
streptocyanine	1 B2	Pi → pi*	0.212316	0.231429	0.164757	0.900924	0.246142	0.398973	0.405174	0.26798	0.273378	0.314428	0.29893	0.398973	0.298979
thioformaldehyde	1 A2	N → pi*	-0.187117	-0.108517	0.286643	0.30897	0.308963	-0.128148	-0.0785092	-0.168871	-0.120534	-0.120144	-0.0683322	-0.128148	-0.168908
thioformaldehyde	1 B2	N → 4s	-0.750896	-0.853638	0.861255	0.440802	0.440787	0.392653	0.359294	0.397669	0.364766	0.362813	0.266701	0.392653	0.368412
thioformaldehyde	1 A1	Pi → pi*	-0.518632	-0.635987	0.122129	0.346041	0.346029	-0.276695	-0.303725	-0.160836	-0.189214	-0.189632	-0.215607	-0.276695	-0.189493
water	1 B1	N → 3s	-1.02839	-1.19372	0.234494	0.978835	0.978812	-0.0965732	-0.166095	-0.115809	-0.185027	-0.185049	-0.17934	-0.0965732	-0.164938
water	1 A2	N → 3p	-1.4901	-1.69604	0.173225	0.836515	0.836498	-0.25092	-0.30694	-0.244532	-0.300282	-0.300284	-0.304626	-0.25092	-0.323116
water	1 A1	N → 3s	-1.3152	-1.40135	0.292397	0.909428	0.909423	-0.365067	-0.39451	-0.383943	-0.412648	-0.412646	-0.427664	-0.365067	-0.393522
		MEAN	-0.671229	-0.691181	0.483862	0.658454	0.675955	-0.00168097	0.00456495	-0.026415	-0.0304888	-0.0274386	-0.0425394	-0.0232491	-0.0421736
		MAE	0.72097	0.740819	0.552156	0.718854	0.743227	0.234042	0.235461	0.186546	0.186852	0.187348	0.189961	0.209444	0.186927
		STDEV	0.554985	0.579828	0.528072	0.619259	0.631674	0.328011	0.343537	0.239874	0.24196	0.242989	0.244846	0.277923	0.241202
		MAX	2.30951	2.49495	2.46	2.43391	2.39184	1.50135	1.49303	0.676484	0.67321	0.673199	0.672113	0.80288	0.763698
			LDA	PBE	CASSCF	GVB-PP/B	GVB-PP/P	HF-srLDA (mu=0.4)	HF-srPBE (mu=0.4)	GVBsrLDA (mu=0.4)/B	GVBsrPBE (mu=0.4)/B	GVBsrPBE (mu=0.4)/P	small GVBsrPBE/B	CAS-srLDA	CAS-srPBE
		no of exc	110	110	110	109	110	110	110	110	110	110	110	110	110

## Sheet: triplet exc_res
Molecule	Basis set	Reference CC3	Excitation number	Excitation symmetry	Classification	Classification	CC3	LDA	LDA TDA	PBE	PBE TDA	PBE0	PBE0 TDA	HF-srLDA mu=0.4	HF-srLDA TDA mu=0.4	HF-srPBE mu=0.4	HF-srPBE TDA mu=0.4	CAS-srLDA mu=0.4	CAS-srLDA mu=0.4 TDA	CAS-srPBE mu=0.4	CAS-srPBE mu=0.4 TDA	CASSCF (mu=infty CAS)	CASSCF TDA (mu=infty CAS)	GVB (mu=infty GVB)	GVB TDA (mu=infty GVB)	GVBsrLDA (mu=0.4)	GVBsrLDA TDA (mu=0.4)	GVBsrPBE (mu=0.4)	GVBsrPBE TDA (mu=0.4)	Small GVBsrLDA (mu=0.4)	Small GVBsrLDA TDA (mu=0.4)	Small GVBsrPBE TDA (mu=0.4)
1	2	3	4	5	6	7	8	9	10	11	12	13	14	15	16	17	18	19	20	21	22	23	24	25	26	27	28	29	30	31	32	33
Acetaldehyde	aug-cc-pVTZ	10.1021/acs.jctc.8b00406	1	A"	1->2	n->pi_star	3.95	3.49359	3.5149	3.45516	3.50547	3.54648	3.62845	3.61409	3.66429	3.56918	3.64613	3.54774	3.63244	3.50273	3.61376	4.27894	4.39625	4.52644	5.00648	3.55875	3.71212	3.51504	3.60715	3.5631	3.64144	3.62267
Acetamide	aug-cc-pVTZ	10.1063/1.3499598	1	A"	1->2	n->pi_star	5.35	4.79222	4.80513	4.72976	4.75996	4.96765	5.03145	5.06978	5.1124	5.03367	5.09553	4.97192	5.06384	4.93609	5.0468	5.58916	6.03433	6.12719	6.57748	4.95985	5.04871	4.92862	5.16091	4.98227	5.07117	5.05388
Acetamide	aug-cc-pVTZ	10.1063/1.3499598	1	A'	2->2	pi->pi_star	5.71	5.35362	5.39936	5.20973	5.29088	5.21056	5.43795	5.43194	5.62394	5.29058	5.53857	5.48573	5.56941	5.34825	5.47084	5.80511	5.99216	5.82584	6.41869	5.48946	5.57662	5.35188	5.66216	5.48595	5.65845	5.57297
Acetone	aug-cc-pVTZ	10.1063/1.3499598	1	A2	2->3	n->pi_star	4.05	3.59679	3.61518	3.51938	3.56315	3.65743	3.7326	3.77844	3.82505	3.72101	3.7922	3.70489	3.78701	3.64781	3.7538	4.43032	4.55034	4.69226	5.40531	3.70926	3.87286	3.65358	3.83856	3.71722	3.8013	3.7679
Acetone	aug-cc-pVTZ	10.1063/1.3499598	1	A1	3->3	pi->pi_star	6.07	5.95038	6.03541	5.5937	5.80577	5.24689	5.67631	5.63498	5.94899	5.3499	5.76867	5.72738	5.88566	5.44912	5.68483	6.00431	6.20629	5.47151	6.20698	5.72577	6.01254	5.44695	5.83153	5.72798	6.01201	5.83197
Acetylene	aug-cc-pVTZ	10.1021/acs.jctc.8b00406	1	B1u	2->6|3->7	pi->pi_star	5.5	5.45749	5.63959	5.0886	5.39083	4.74065	5.24996	4.80434	5.3027	4.55374	5.16465	5.10906	5.35089	4.87752	5.19812	5.39945	5.47221	4.63641	5.4626	4.94731	5.3936	4.70585	5.25568	4.94714	5.39341	5.25549
Acetylene	aug-cc-pVTZ	10.1021/acs.jctc.8b00406	1	Au	2->7|3->6	pi->pi_star	6.4	6.15638	6.20246	5.73391	5.87429	5.54903	5.80153	5.72792	5.93496	5.42906	5.73567	5.96651	6.03521	5.68562	5.81566	6.48612	6.60802	6.08568	6.4816	5.84045	6.02111	5.54997	5.82246	5.83833	6.0193	5.82087
Acetylene	aug-cc-pVTZ	10.1021/acs.jctc.8b00406	2	Au	2->7|3->6	pi->pi_star	7.07	6.729	6.729	6.74228	6.74228	6.63548	6.6571	6.49202	6.54073	6.50359	6.55169	6.68677	6.68687	6.69558	6.69569	7.42447	7.45372	7.13744	7.30407	6.58069	6.6191	6.59085	6.62883	6.5803	6.6187	6.62843
Ammonia	aug-cc-pVTZ	10.1021/acs.jctc.8b00406	1	A'	1->1	n->3s	6.29	5.41815	5.42787	5.22497	5.24179	5.83906	5.86434	6.26637	6.28165	6.19087	6.21354	6.22335	6.27689	6.15543	6.20858	6.25019	6.26773	6.78117	6.87091	6.26919	6.28839	6.19462	6.22081	6.26919	6.28418	6.21681
Benzene	aug-cc-pVTZ	10.1063/1.3499598	1	B2u	7->5|6->8	pi->pi_star	4.12	4.35763	4.45783	3.98815	4.20545	3.5804	4.07664	3.38503	4.07666	3.04095	3.92605	3.91278	4.17477	3.62242	3.9986	2.67022	3.54918	1.47765	3.86484	3.50396	4.1357	3.17845	3.9865	3.50283	4.12606	3.97747
Benzene	aug-cc-pVTZ	10.1063/1.3499598	1	B3u	7->8|6->5	pi->pi_star	4.81	4.70644	4.73115	4.59287	4.64015	4.66925	4.73474	4.82018	4.86854	4.75031	4.81446	4.82416	4.86841	4.75519	4.81368	4.95119	5.05171	5.0979	5.28014	4.82822	4.91614	4.77161	4.82393	4.82506	4.86797	4.8131
Benzene	aug-cc-pVTZ	10.1063/1.3499598	2	B3u	7->8|6->5	pi->pi_star	5.78	4.95522	4.96168	4.88882	4.90763	5.03755	5.09909	5.02778	5.20587	4.97356	5.17191	5.4128	5.43342	5.36314	5.39296	6.15817	6.24754	6.63263	6.65642	5.10421	5.26599	5.0514	5.23204	5.10341	5.26063	5.22677
Benzene	aug-cc-pVTZ	10.1063/1.3499598	1	Ag	5->5|7->7	pi->pi_star	7.45	7.35909	7.40143	7.13698	7.22523	7.29922	7.43991	7.66704	7.76851	7.53006	7.66538	7.54707	7.65142	7.41679	7.55298	6.89711	7.30368			7.68253	7.68253	6.92583	6.94128	7.66963	7.66963	6.92535
Carbonmonooxide	aug-cc-pVTZ	10.1021/acs.jctc.8b00406	1	B1	1->2	n->pi_star	6.3	5.91893	6.0093	5.6945	5.87161	5.6815	5.91025	5.91379	6.06849	5.76522	5.98754	5.83896	6.03726	5.69773	5.95882	5.62157	6.08154	5.70851	6.34255	5.92922	6.0755	5.78108	5.97609	5.93031	6.05972	5.97973
Carbonmonooxide	aug-cc-pVTZ	10.1021/acs.jctc.8b00406	1	A1	2->2|3->3	pi->pi_star	8.45	8.3156	8.47361	8.00905	8.23317	7.74047	8.13482	8.08117	8.37007	7.87631	8.22191	8.14253	8.31718	7.94074	8.16061	8.39342	8.53182	7.81744	8.51802	8.13391	8.40861	7.93064	8.26031	8.13425	8.40894	8.26061
Carbonmonooxide	aug-cc-pVTZ	10.1021/acs.jctc.8b00406	1	A2	2->3|3->2	pi->pi_star	9.3	9.08717	9.13437	8.6281	8.75293	8.48617	8.72316	8.91393	9.04417	8.58609	8.79044	8.95901	9.02417	8.63549	8.75619	9.28504	9.46787	8.92657	9.46465	8.95775	9.08192	8.63147	8.82847	8.95803	9.08218	8.82832
Carbonmonooxide	aug-cc-pVTZ	10.1021/acs.jctc.8b00406	2	A2	2->3|3->2	pi->pi_star	9.82	9.77875	9.77875	9.7621	9.7621	9.67992	9.70385	9.71174	9.73058	9.70938	9.7281	9.74314	9.74315	9.73949	9.73952	10.2757	10.3246	8.98686	10.4189	9.75083	9.76761	9.748	9.76469	9.75103	9.76781	9.76487
Carbonmonooxide	aug-cc-pVTZ	10.1021/acs.jctc.8b00406	2	A1	1->1	Unclassified	10.45	9.4796	9.48905	9.25158	9.26459	10.0324	10.0566	10.5068	10.5238	10.4441	10.4657	10.4851	10.5022	10.4227	10.4445	10.6962	10.8017	10.9202	11.0222	10.4993	10.5169	10.4366	10.4589	10.4983	10.5153	10.4573
Cyclopentadiene	aug-cc-pVTZ	10.1063/1.3499598	1	B2	4->2	pi->pi_star	3.26	3.21045	3.29855	2.88569	3.08081	2.56399	3.00009	2.60521	3.11477	2.29313	2.97748	2.86266	3.06246	2.59504	2.90054	2.84362	3.05596	2.71362	3.57097	2.79538	3.23087	2.50811	3.09342	2.79546	3.23061	3.09326
Cyclopentadiene	aug-cc-pVTZ	10.1063/1.3499598	1	A1	2->2|4->4	pi->pi_star	5.09	5.15624	5.23202	4.84971	5.0099	4.61009	4.89855	4.60386	4.88503	4.37606	4.74741	4.76946	4.9174	4.55548	4.76871	4.52889	4.7017	4.59141	5.11914	4.72685	4.97374	4.50621	4.83564	4.72691	4.97316	4.83539
Cyclopropene	aug-cc-pVTZ	10.1021/acs.jctc.8b00406	1	B2	2->4	pi->pi_star	4.34	4.12488	4.23411	3.82656	4.05948	3.57189	4.00601	3.6707	4.08304	3.39884	3.9505	3.83124	4.01806	3.57612	3.86009	4.04919	4.22538	3.8342	4.48022	3.76309	4.12185	3.50669	3.98967	3.76266	4.12086	3.98898
Cyclopropene	aug-cc-pVTZ	10.1021/acs.jctc.8b00406	1	B1	3->4	sigma->pi_star	6.4	5.74505	5.7565	5.69454	5.72614	5.93493	5.98002	6.0796	6.12057	6.03785	6.09423	6.09691	6.14028	6.05565	6.11372	6.96447	7.0603	7.24769	7.2807	6.09806	6.14143	6.05725	6.15862	6.09521	6.13752	6.11067
Diazomethane	aug-cc-pVTZ	10.1021/acs.jctc.8b00406	1	A2	2->3	pi->pi_star	2.83	2.66561	2.68424	2.54718	2.59819	2.45751	2.56527	2.42788	2.55218	2.33471	2.50593	2.33753	2.53912	2.25726	2.49384	3.31028	3.41636	3.40202	3.92771	2.38783	2.69863	2.30692	2.65117	2.39561	2.68476	2.6372
Diazomethane	aug-cc-pVTZ	10.1021/acs.jctc.8b00406	1	A1	2->2	pi->pi_star	4.03	4.11494	4.18684	3.87929	4.00997	3.4478	3.80895	3.07838	3.61562	2.86421	3.52253	3.41125	3.55154	3.22136	3.42812	2.84101	3.71193	3.27831	4.07694	3.41097	3.79528	3.22085	3.69929	3.41079	3.79511	3.6991
Diazomethane	aug-cc-pVTZ	10.1021/acs.jctc.8b00406	1	B1	2->1	pi->3s	5.31	5.09979	5.10545	4.83207	4.84201	5.19065	5.20549	5.62426	5.63367	5.51416	5.52744	5.69911	5.70919	5.58688	5.60081	5.15588	5.20731	5.86677	5.95826	5.70093	5.73149	5.5887	5.62313	5.69667	5.70676	5.59836
Diazomethane	aug-cc-pVTZ	10.1021/acs.jctc.8b00406	2	A1	2->2	pi->3p	6.8	6.70944	6.72826	6.33568	6.35717	6.68004	6.72284	7.14169	7.17541	7.03605	7.07682	6.30356	6.6385	6.01984	6.46559	6.60918	6.69821	6.11449	6.94646	6.38467	6.69934	6.10916	6.52791	6.38275	6.69041	6.52048
Dinitrogen	aug-cc-pVTZ	10.1021/acs.jctc.8b00406	1	B1u	2->6|3->7	pi->pi_star	7.68	7.8402	8.05849	7.47335	7.78492	6.88226	7.45306	7.16207	7.60577	6.8903	7.4281	7.35691	7.61211	7.09469	7.42232	7.54458	7.66619	6.49257	7.4787	7.24341	7.66295	6.97572	7.48579	7.20166	7.63353	7.45587
Dinitrogen	aug-cc-pVTZ	10.1021/acs.jctc.8b00406	1	B2g	1->6	n->pi_star	8.04	7.54151	7.58471	7.36469	7.45446	7.47766	7.60226	7.83716	7.90237	7.7004	7.80631	7.73432	7.83394	7.60498	7.74165	8.09531	8.27726	8.23236	8.56238	7.56566	7.89435	7.46354	7.83424	7.71306	7.87693	7.80425
Dinitrogen	aug-cc-pVTZ	10.1021/acs.jctc.8b00406	1	Au	2->7|3->6	pi->pi_star	8.87	8.78194	8.84561	8.23936	8.40755	7.81664	8.15073	8.21586	8.41045	7.79474	8.10449	8.37716	8.46627	7.96785	8.13973	8.79085	8.97363	8.11454	8.74125	8.28336	8.46519	7.86724	8.16011	8.2496	8.43775	8.13215
Dinitrogen	aug-cc-pVTZ	10.1021/acs.jctc.8b00406	2	Au	2->7|3->6	pi->pi_star	9.68	9.62418	9.62418	9.6261	9.6261	9.29718	9.33017	9.20249	9.23319	9.21039	9.24096	9.33845	9.33847	9.34534	9.34537	10.3383	10.3581	9.67397	9.92443	9.25877	9.28498	9.26623	9.29235	9.23058	9.25899	9.26654
E-Butadiene	aug-cc-pVTZ	10.1063/1.3499598	1	Bu	4->3	pi->pi_star	3.34	3.24739	3.34509	2.92775	3.14426	2.5648	3.06828	2.54713	3.18432	2.20872	3.05445	2.67401	3.02815	2.37255	2.88161	2.95815	3.16765	2.84646	3.73839	2.7767	3.31203	2.47103	3.18142	2.77667	3.31195	3.18137
E-Butadiene	aug-cc-pVTZ	10.1063/1.3499598	1	Ag	3->3|4->4	pi->pi_star	5.15	5.30747	5.39096	4.97093	5.14259	4.68513	4.99011	4.61519	4.91987	4.37669	4.77723	4.73887	5.01706	4.51018	4.8768	4.65048	4.80548	4.68894	5.19176	4.75346	5.01707	4.52323	4.87403	4.75319	5.01677	4.87378
Ethylene	aug-cc-pVTZ	10.1021/acs.jctc.8b00406	1	B1u	2->6	pi->pi_star	4.53	4.67964	4.80312	4.24539	4.50408	3.84288	4.31661	3.86084	4.32986	3.55384	4.17043	4.06404	4.25778	3.77669	4.07017	4.31066	4.47251	3.95996	4.61701	4.03273	4.42832	3.74442	4.26946	4.03259	4.42816	4.26935
Ethylene	aug-cc-pVTZ	10.1021/acs.jctc.8b00406	1	B3u	2->1	pi->3s	7.24	6.63033	6.63392	6.36615	6.37293	6.74383	6.75481	7.35295	7.36143	7.25035	7.26211	7.38751	7.39593	7.28436	7.29607	7.69653	7.73264	7.56199	7.64364	7.38624	7.418	7.28387	7.31867	7.37828	7.40088	7.30189
Ethylene	aug-cc-pVTZ	10.1021/acs.jctc.8b00406	1	B1g	2->3	pi->3p	7.98	7.24461	7.24588	6.95217	6.96329	7.34396	7.36701	8.0508	8.05564	7.97375	7.98144	8.0929	8.09802	8.01451	8.02236	8.40239	8.44318	8.30111	8.38242	8.08589	8.11509	8.00754	8.03921	8.07801	8.08333	7.51509
Formaldehyde	aug-cc-pVTZ	10.1021/acs.jctc.8b00406	1	A2	3->2	n->pi_star	3.57	3.05737	3.0844	3.04825	3.11065	3.12743	3.22123	3.17238	3.22731	3.13953	3.2254	3.11172	3.19774	3.07826	3.1951	3.95573	4.14215	4.03304	4.5454	3.04881	3.21264	3.01524	3.20978	3.05905	3.14714	3.14429
Formaldehyde	aug-cc-pVTZ	10.1021/acs.jctc.8b00406	1	A1	2->2	pi->pi_star	6.05	6.17012	6.31187	5.7151	5.97909	5.17896	5.70755	5.59966	5.96632	5.26411	5.75483	5.70787	5.89353	5.38042	5.6587	5.98293	6.15219	5.095	5.88129	5.49848	5.84249	5.16835	5.63232	5.49897	5.84292	5.63274
Formaldehyde	aug-cc-pVTZ	10.1021/acs.jctc.8b00406	1	B2	3->1	n->3s	7.03	5.87078	5.87648	5.66242	5.67509	6.54008	6.55852	7.10903	7.12061	7.05562	7.0737	7.12116	7.13274	7.06798	7.08605	7.57122	7.5929	8.42521	8.4763	7.15076	7.16757	7.09754	7.12089	7.1207	7.13652	7.09037
Formaldehyde	aug-cc-pVTZ	10.1021/acs.jctc.8b00406	2	B2	3->1	n->3p	7.92	6.9431	6.94752	6.75115	6.75932	7.52152	7.53457	7.92317	7.93397	7.86045	7.87701	7.93375	7.94457	7.87128	7.88789	8.41495	8.44208	9.1358	9.18768	7.93647	7.9526	7.87199	7.89464	7.92242	7.91746	7.85977
Formaldehyde	aug-cc-pVTZ	10.1021/acs.jctc.8b00406	2	A1	3->3	n->3p	8.08	6.70452	6.70752	6.49057	6.49702	7.41691	7.42667	8.02605	8.03451	7.9958	8.00741	8.03747	8.04596	8.00746	8.01911	8.56241	8.58104	9.40865	9.44742	8.07353	8.08486	8.04364	8.05803	8.04605	8.05501	8.0286
Formaldehyde	aug-cc-pVTZ	10.1021/acs.jctc.8b00406	1	B1	1->2	n->3d	8.41	7.69587	7.72527	7.60284	7.66926	7.78088	7.89164	8.05568	8.11439	7.95669	8.05125	7.93479	8.05129	7.84255	7.99156	8.9031	9.0896	11.0535	10.0062	7.80829	7.88457	7.71469	7.83483	8.58912	8.59812	7.86028
Formamide	aug-cc-pVTZ	10.1021/acs.jctc.8b00406	1	A"	1->2	n->pi_star	5.38	4.85846	4.87373	4.8346	4.87028	4.98601	5.05651	5.01262	5.05952	4.98851	5.05612	4.91751	5.01456	4.89344	5.0108	5.49486	5.94776	5.93399	6.38214	4.9084	5.02737	4.92627	5.0224	4.85693	4.95443	4.95012
Formamide	aug-cc-pVTZ	10.1021/acs.jctc.8b00406	1	A'	2->2	pi->pi_star	5.82	5.40444	5.44911	5.26046	5.3474	5.18227	5.42212	5.36329	5.56592	5.22392	5.48307	5.41917	5.50623	5.28331	5.4098	5.69277	5.89808	5.5812	6.17197	5.30332	5.4905	5.16531	5.40716	5.29934	5.48682	5.40271
Furan	aug-cc-pVTZ	10.1063/1.3499598	1	B2	4->2	pi->pi_star	4.11	4.13283	4.20676	3.85224	4.00924	3.54218	3.89952	3.51244	3.95042	3.25208	3.82151	3.77813	3.94976	3.54937	3.80247	3.42433	3.64047	3.29088	4.20136	3.65766	4.04649	3.40944	3.91731	3.65842	4.0472	3.91805
Furan	aug-cc-pVTZ	10.1063/1.3499598	1	A1	2->2|4->4	pi->pi_star	5.43	5.45053	5.50267	5.2281	5.3325	5.11229	5.29511	5.16177	5.32012	5.00252	5.21259	5.26081	5.36519	5.1101	5.25559	4.9158	5.07792	5.03907	5.46243	5.23726	5.37908	5.08006	5.27069	5.23701	5.37878	5.27047
Hexatriene	aug-cc-pVTZ	10.1063/1.3499598	1	Bu	3->4	pi->pi_star	2.71	2.51735	2.59862	2.25959	2.44696	1.89713	2.41934	1.78929	2.58236	1.37991	2.46894	2.02848	2.36772	1.7203	2.23081	2.59029	2.79894	2.06983	3.23172	2.00857	2.69679	1.65906	2.57825	1.97903	2.65453	2.54244
Hexatriene	aug-cc-pVTZ	10.1063/1.3499598	1	Ag	4->4|3->3	pi->pi_star	4.33	4.30483	4.37814	4.02513	4.18289	3.77477	4.10323	3.72481	4.11045	3.47572	3.9806	3.90607	4.12898	3.68165	3.99395	3.91429	4.08497	3.86659	4.5099	3.90372	4.22891	3.66951	4.09876	3.91742	4.23273	4.10386
Hydrogensulfide	aug-cc-pVTZ	10.1021/acs.jctc.8b00406	1	A2	2->3	n->4p	5.82	5.5719	5.5895	5.37086	5.42081	5.46654	5.53904	5.57856	5.63914	5.46054	5.5471	5.57909	5.63891	5.46108	5.54662	5.94106	6.11348	5.72137	5.90809	5.63999	5.68294	5.52236	5.59051	5.63993	5.68008	5.58813
Hydrogensulfide	aug-cc-pVTZ	10.1021/acs.jctc.8b00406	1	B1	2->1	n->4s	5.88	5.34218	5.35384	5.21376	5.23588	5.5816	5.61518	5.92306	5.94812	5.85484	5.89186	5.92353	5.94858	5.85531	5.89232	6.22358	6.32978	5.92421	6.08107	5.96479	5.98149	5.89721	5.926	5.96473	5.9812	5.92515
Imidazole	aug-cc-pVTZ	10.1063/1.3499598	1	A'	2->2	pi->pi_star	4.65	4.59025	4.65188	4.3381	4.4688	4.12143	4.42118	4.10909	4.47093	3.88161	4.35066	4.3558	4.50315	4.15355	4.36871	3.93713	4.16947	3.84152	4.73321	4.22494	4.55362	4.0051	4.43279	4.22523	4.55342	4.43291
Imidazole	aug-cc-pVTZ	10.1063/1.3499598	2	A'	2->2	pi->pi_star	5.64	5.50684	5.5473	5.2971	5.38828	5.29117	5.45593	5.43658	5.59039	5.28508	5.48729	5.54244	5.63788	5.40059	5.53312	5.27936	5.44271	5.33601	5.81535	5.49742	5.6611	5.34766	5.55618	5.4973	5.6601	5.55587
Imidazole	aug-cc-pVTZ	10.1063/1.3499598	1	A"	1->2	n->pi_star	6.25	5.45846	5.47119	5.48277	5.51359	5.86246	5.93721	6.06354	6.11987	6.03118	6.1127	5.99111	6.083	5.9592	6.07584	6.4208	6.779	6.85402	7.12912	5.91153	6.04364	5.88705	6.10884	5.90722	6.06871	6.06493
Imidazole	aug-cc-pVTZ	10.1063/1.3499598	3	A'	2->2	pi->pi_star	6.38	6.02385	6.0604	5.87283	5.93765	5.9152	6.06417	6.07363	6.23469	5.96154	6.15547	6.21669	6.28774	6.10256	6.19873	6.56259	6.91073	6.64953	7.0095	6.11746	6.27392	6.00718	6.21548	6.11376	6.2691	6.19023
Imidazole	aug-cc-pVTZ	10.1063/1.3499598	4	A'	2->2	pi->pi_star	7.25	6.65279	6.65755	6.34358	6.35173	6.69711	6.70838	7.29013	7.30743	7.19479	7.21121	7.24575	7.30647	7.14588	7.22503	7.32368	7.36693	7.2877	7.40868	7.3356	7.34323	7.25569	7.368	7.33158	7.33895	7.36126
Imidazole	aug-cc-pVTZ	10.1063/1.3499598	2	A"	1->2	n->pi_star	7.29	6.23656	6.25223	6.256	6.28561	6.9366	6.9958	7.45055	7.48292	7.47738	7.52032	7.30842	7.39262	7.33066	7.42357	9.28871	9.45377	9.72389	9.79909	7.40898	7.45035	7.41931	7.49996	7.39263	7.43311	7.41042
Ketene	aug-cc-pVTZ	10.1021/acs.jctc.8b00406	1	A2	2->3	n->pi_star	3.78	3.52099	3.53242	3.43285	3.46499	3.48456	3.54083	3.47747	3.539	3.42572	3.50486	3.39333	3.52082	3.34447	3.48651	3.95566	4.07497	4.22962	4.57241	3.40547	3.6061	3.35693	3.57109	3.41221	3.59052	3.55543
Ketene	aug-cc-pVTZ	10.1021/acs.jctc.8b00406	1	A1	2->2	pi->pi_star	5.61	5.50399	5.56354	5.26658	5.38594	5.08918	5.34515	4.99237	5.28257	4.81442	5.18078	5.12116	5.2235	4.95002	5.10275	4.30536	5.20465	4.82591	5.62783	5.12323	5.36901	4.95187	5.26655	5.12262	5.36839	5.26596
Ketene	aug-cc-pVTZ	10.1021/acs.jctc.8b00406	1	B1	2->1	n->3s	5.76	5.44161	5.44811	5.19511	5.20663	5.63369	5.65173	6.1116	6.12436	5.99013	6.00867	6.13404	6.1491	6.01158	6.03241	5.68411	5.75885	6.24416	6.30321	6.13665	6.17989	6.01416	6.06329	6.13348	6.14856	6.0319
Ketene	aug-cc-pVTZ	10.1021/acs.jctc.8b00406	2	A2	2->3	pi->3p	7.12	6.5263	6.52758	6.25227	6.25562	6.79322	6.79941	7.38869	7.39245	7.30464	7.31058	7.37492	7.43671	7.32565	7.35408	7.0964	7.11776	7.6031	7.63243	7.43511	7.44403	7.35043	7.36114	7.43037	7.43697	7.35416
Methanamine	aug-cc-pVTZ	10.1021/acs.jctc.8b00406	1	A"	1->2	n->pi_star	4.61	3.94929	3.98046	3.95225	4.02004	4.07827	4.1777	4.17139	4.23686	4.14869	4.24601	4.0896	4.18979	4.06804	4.19904	4.94608	5.11439	5.13568	5.67266	4.10571	4.20315	4.08494	4.26534	4.09755	4.19641	4.20566
Naphthalene	aug-cc-pVTZ	10.1063/1.3499598	1	B1u	8->4|6->2|4->8|2->6	pi->pi_star	3.09	2.98823	3.04453	2.78766	2.92262	2.53992	2.94265	2.34714	3.07325	1.98892	2.96254	2.75292	3.02953	2.49963	2.90611	1.95573	2.76646	1.48258	3.49851	2.51662	3.17099	2.18511	3.05888	2.46362	3.11001	3.00108
Naphthalene	aug-cc-pVTZ	10.1063/1.3499598	1	B2u	2->4|8->6|4->2|6->8	pi->pi_star	4.09	3.87159	3.88926	3.79658	3.83321	3.9217	3.98885	4.11685	4.19341	4.04854	4.14767	4.11304	4.19501	4.04888	4.15091	4.33331	4.44697	4.58446	4.82343	4.1842	4.25652	4.11608	4.20993	4.16213	4.23786	4.1925
Naphthalene	aug-cc-pVTZ	10.1063/1.3499598	1	B3g	8->2|6->4|4->6|2->8	pi->pi_star	4.42	4.4087	4.46345	4.18923	4.30843	4.056	4.30878	4.04941	4.37073	3.8499	4.26185	4.15837	4.37304	3.97514	4.25688	3.96444	4.1739	3.85093	4.59511	4.14285	4.44046	3.94803	4.3309	4.06337	4.35754	4.25076
Naphthalene	aug-cc-pVTZ	10.1063/1.3499598	2	B1u	8->4|6->2|4->8|2->6	pi->pi_star	4.56	4.47514	4.51583	4.31605	4.39747	4.3655	4.50785	4.54342	4.68647	4.45977	4.62162	4.62383	4.64263	4.52519	4.65072	4.14104	4.53784	4.69338	5.06917	4.54618	4.70905	4.46368	4.64501	4.58373	4.73018	4.66302
Naphthalene	aug-cc-pVTZ	10.1063/1.3499598	2	B2u	2->4|8->6|4->2|6->8	pi->pi_star	4.92	4.02915	4.03358	3.98843	4.0018	4.18842	4.24358	4.25802	4.4572	4.21143	4.43069	4.56469	4.61816	4.52441	4.58805	5.61015	5.7497	5.55845	5.78374	4.35726	4.5385	4.31142	4.5113	4.3349	4.51547	4.4888
Naphthalene	aug-cc-pVTZ	10.1063/1.3499598	1	Ag	2->2|4->4|6->6|8->8	pi->pi_star	5.42	5.32573	5.34796	5.21002	5.2606	5.26297	5.36301	5.35127	5.44167	5.23901	5.36178	5.40791	5.49644	5.29874	5.41831	5.24769	5.38495	5.34846	5.6277	5.40032	5.48379	5.28856	5.40295	5.39148	5.47986	5.40094
Naphthalene	aug-cc-pVTZ	10.1063/1.3499598	2	B3g	8->2|6->4|4->6|2->8	pi->pi_star	6.12	4.92239	4.92567	4.92232	4.92745	5.60115	5.61082	6.7098	6.72693	6.66895	6.69046	6.23566	6.38168	6.21951	6.36529	6.62422	6.80749			6.7891	6.58832	6.74572	6.7703	6.75044	6.55776	6.73421
Naphthalene	aug-cc-pVTZ	10.1063/1.3499598	2	Ag	2->2|4->4|6->6|8->8	pi->pi_star	6.17	5.62283	5.63309	5.54462	5.58093	5.91429	5.96687	6.26336	6.35383	6.21525	6.31948	6.38811	6.42049	6.34066	6.3842	6.6053	6.79315	6.91009	7.02028	6.30979	6.39938	6.2616	6.36416	6.31235	6.39357	6.35945
Naphthalene	aug-cc-pVTZ	10.1063/1.3499598	3	Ag	2->2|4->4|6->6|8->8	pi->pi_star	6.65	5.74681	5.77499	5.6361	5.68076	6.11888	6.21501	7.0318	7.11906	6.92801	7.04	6.80118	6.89565	6.70651	6.82252	7.30197	7.44753	7.41445	7.4932	7.10033	7.18741	6.99659	7.10823	7.08523	7.12852	7.09067
Naphthalene	aug-cc-pVTZ	10.1063/1.3499598	3	B3g	8->2|6->4|4->6|2->8	pi->pi_star	6.57	6.45519	6.47935	6.22852	6.23703	6.54243	6.60219	7.01707	7.09495	6.92638	7.02216	6.79241	6.90118	6.70486	6.83449	7.11859	7.13686			7.07805	6.80984	6.98839	7.08813	7.07295	6.93546	7.01303
Nitrosomethane	aug-cc-pVTZ	10.1021/acs.jctc.8b00406	1	A"	1->2	n->pi_star	1.14	0.767841	0.895881	0.494249	0.838598	0.165761	0.770853	0.535515	0.773967	0.152204	0.740277	0.524859	0.764954	0.131137	0.730651	1.09317	1.35775	1.31799	1.65841	0.534192	0.823385	0.167415	0.739879	0.539672	0.776779	0.743089
Nitrosomethane	aug-cc-pVTZ	10.1021/acs.jctc.8b00406	1	A'	2->2	pi->pi_star	5.51	5.36661	5.47587	5.09183	5.31604	4.4774	5.11278	4.92503	5.36808	4.55593	5.16447	5.11976	5.33875	4.7732	5.11052	5.33465	5.51967	4.60891	5.62983	5.06045	5.45711	4.70649	5.25473	4.92491	5.3678	5.1643
Norbornadiene	aug-cc-pVTZ	10.1063/1.3499598	1	A2	2->3	pi->pi_star	3.68	3.39017	3.46637	3.14126	3.32096	2.92835	3.32277	3.08473	3.50979	2.79632	3.37017	3.31048	3.48915	3.04843	3.3245	3.364	3.54875	3.30812	3.96593	3.28008	3.63314	3.01348	3.49391	3.28053	3.63236	3.49292
Norbornadiene	aug-cc-pVTZ	10.1063/1.3499598	1	B2	1->3|2->4	pi->pi_star	4.16	4.06247	4.16167	3.75056	3.9717	3.42376	3.8796	3.44381	3.92271	3.15675	3.7858	3.67423	3.88264	3.4123	3.72106	3.60766	3.84568	3.61154	4.33483	3.64228	4.04284	3.37639	3.90668	3.64254	4.04215	3.90591
Octatetraene	aug-cc-pVTZ	10.1063/1.3499598	1	Bu	4->3	pi->pi_star	2.32	2.07502	2.14519	1.8561	2.02295	1.48208	2.02362	1.25899	2.21897	0.675312	2.11519	1.60405	2.01738	1.25171	1.89161	2.04742	2.27667	1.62164	2.95223	1.52917	2.33557	1.10276	2.23082	1.47742	2.29898	2.19576
Octatetraene	aug-cc-pVTZ	10.1063/1.3499598	1	Ag	3->3|4->4	pi->pi_star	3.69	3.57833	3.6423	3.34212	3.48503	3.1028	3.44274	3.02802	3.48951	2.76681	3.37185	3.11593	3.45501	2.87879	3.33732	3.33378	3.50925	3.2165	3.9981	3.19602	3.59955	2.95255	3.48174	3.18619	3.58496	3.46793
p-Benzoquinone	aug-cc-pVTZ	10.1063/1.3499598	1	B1g	7->6	n->pi_star	2.5	1.42725	1.4475	1.41638	1.46315	1.92167	1.99752	2.45607	2.5095	2.43094	2.51001	2.332	2.38922	2.30802	2.39042	3.26911	3.64506	3.84755	4.24332	2.44542	2.55307	2.42058	2.55759	2.42521	2.55701	2.55644
p-Benzoquinone	aug-cc-pVTZ	10.1063/1.3499598	1	Au	3->6	n->pi_star	2.61	1.58801	1.60788	1.55406	1.6007	2.08718	2.16731	2.67435	2.72633	2.62462	2.70432	2.53394	2.59369	2.48754	2.57355	3.35304	3.74913	3.97213	4.39708	2.65741	2.77124	2.60889	2.75298	2.63859	2.63859	2.74304
p-Benzoquinone	aug-cc-pVTZ	10.1063/1.3499598	1	B1u	2->6	pi->pi_star	3.02	2.68387	2.75909	2.4772	2.63301	2.06371	2.61636	2.22958	2.89741	1.89428	2.78462	2.47958	2.80512	2.19955	2.67151	2.75357	2.96324	2.31539	3.592	2.45633	3.0226	2.16122	2.90878	2.44852	3.00008	2.88767
p-Benzoquinone	aug-cc-pVTZ	10.1063/1.3499598	1	B3g	4->6	pi->pi_star	3.37	2.75456	2.79743	2.62202	2.72299	2.58482	2.85873	2.69179	3.07646	2.48211	2.99303	2.97189	3.11893	2.79688	3.01885	3.41179	3.56795	3.10882	3.89386	2.91665	3.22191	2.7311	3.14018	2.92196	3.21891	3.13657
Propanamide	aug-cc-pVTZ	10.1063/1.3499598	1	A"	1->2	n->pi_star	5.38	4.83384	4.84645	4.76164	4.79115	5.0023	5.06538	5.105	5.14745	5.06892	5.1304	5.00874	5.10009	4.97294	5.08287	5.62155	6.06201	6.15042	6.57004	5.02383	5.19707	4.99329	5.17884	5.02114	5.10938	5.09182
Propanamide	aug-cc-pVTZ	10.1063/1.3499598	1	A'	2->2	pi->pi_star	6.08	5.35613	5.40012	5.21718	5.29511	5.23656	5.45929	5.46349	5.6518	5.32344	5.56677	5.5155	5.59771	5.37924	5.49965	5.8401	6.02556	5.85849	6.44653	5.5193	5.70817	5.38297	5.62222	5.51567	5.68509	5.59995
Pyridine	aug-cc-pVTZ	10.1063/1.3499598	1	A1	4->4|2->2	pi->pi_star	4.28	4.47237	4.57004	4.1097	4.32568	3.6895	4.1993	3.56326	4.22864	3.2166	4.07382	4.05607	4.31448	3.75983	4.13435	2.36971	3.52597	2.1475	4.1037	3.68657	4.30178	3.35558	4.13907	3.61203	4.24593	4.09291
Pyridine	aug-cc-pVTZ	10.1063/1.3499598	1	B1	1->2	n->pi_star	4.42	3.66172	3.68241	3.675	3.71997	4.03917	4.11701	4.38165	4.44175	4.35086	4.43753	4.25905	4.35384	4.22945	4.35055	4.92051	5.23433	5.28774	5.63753	4.28745	4.45018	4.26286	4.47714	4.40752	4.46318	4.45913
Pyridine	aug-cc-pVTZ	10.1063/1.3499598	1	B2	4->2|2->4	pi->pi_star	4.72	4.49025	4.51004	4.3806	4.42174	4.42832	4.50311	4.44857	4.57074	4.37901	4.52145	4.61527	4.65492	4.5469	4.6008	4.66817	4.80722	4.9039	5.22361	4.49611	4.60765	4.42742	4.55866	4.50044	4.60445	4.554
Pyridine	aug-cc-pVTZ	10.1063/1.3499598	2	A1	4->4|2->2	pi->pi_star	4.96	4.89028	4.92463	4.75878	4.81553	4.80468	4.88666	4.96265	5.02468	4.88244	4.96147	4.97583	5.02785	4.89565	4.96314	5.08402	5.22388	5.15015	5.45948	4.96713	5.05469	4.88842	4.95588	4.99702	5.06181	4.99812
Pyridine	aug-cc-pVTZ	10.1063/1.3499598	1	A2	1->4	n->pi_star	5.35	4.20631	4.21037	4.30598	4.31791	5.04291	5.06814	5.41655	5.44762	5.45726	5.49895	5.34881	5.40765	5.39206	5.46102	7.31946	7.44647	7.50015	7.68532	5.34228	5.37682	5.38621	5.43148	5.40306	5.43468	5.48636
Pyridine	aug-cc-pVTZ	10.1063/1.3499598	2	B2	4->2|2->4	pi->pi_star	6.22	5.5091	5.52256	5.42626	5.45541	5.61571	5.67621	5.72778	5.83558	5.66686	5.79256	5.92187	5.95257	5.8644	5.90674	6.36681	6.58559	6.56851	6.79646	5.76378	5.86556	5.70445	5.82329	5.71763	5.82871	5.78641
Pyridine	aug-cc-pVTZ	10.1063/1.3499598	3	A1	2->2	pi->pi_star	7.59	7.50508	7.54982	7.28878	7.37535	7.41318	7.56534	7.8369	7.94195	7.68817	7.82826	7.73531	7.33481	7.59299	7.73166	7.14581	7.47137	8.1801	8.25967	7.88072	7.98632	7.73456	7.86977	7.86215	7.9675	7.29975
Pyridine	aug-cc-pVTZ	10.1063/1.3499598	3	B2	4->2|2->4	pi->pi_star	7.29	7.67802	7.68523	7.3867	7.39733	7.67039	7.72059	8.07061	8.15253	7.92362	8.03923	7.93648	8.03198	7.8033	7.93052	7.40634	7.7148	7.78199	7.81662	8.05414	8.06307	7.94563	8.05616	8.06307	8.04575	7.98812
Pyrrole	aug-cc-pVTZ	10.1063/1.3499598	1	B2	4->2	pi->pi_star	4.44	4.4519	4.51441	4.19167	4.3253	3.94435	4.24929	3.86188	4.26	3.63024	4.14112	4.13862	4.29013	3.93518	4.15585	3.7128	3.93101	3.58482	4.48009	3.98461	4.344	3.76128	4.22468	3.98471	4.34385	4.22458
Pyrrole	aug-cc-pVTZ	10.1063/1.3499598	1	A1	2->2|4->4	pi->pi_star	5.42	5.37332	5.40851	5.212	5.28159	5.20039	5.32155	5.27973	5.38181	5.16389	5.29921	5.34513	5.42207	5.2339	5.33901	5.07697	5.23334	5.22264	5.54099	5.33266	5.42819	5.21755	5.34443	5.33136	5.42356	5.65466
s-Tetrazine	aug-cc-pVTZ	10.1063/1.3499598	1	B3u	7->8	n->pi_star	1.87	1.1377	1.18411	1.12199	1.22127	1.40794	1.55621	1.68571	1.79139	1.64219	1.79989	1.64556	1.76968	1.60484	1.78005	2.59768	2.98928	2.46261	2.86894	1.65064	1.81319	1.61005	1.78433	1.62611	1.72909	1.74104
s-Tetrazine	aug-cc-pVTZ	10.1063/1.3499598	1	Au	7->2|1->8	n->pi_star	3.49	2.46353	2.47744	2.53395	2.56726	3.18718	3.24819	3.59906	3.64533	3.60421	3.6738	3.48692	3.55464	3.49593	3.58612	4.89485	5.11672	4.71431	4.95879	3.51257	3.64737	3.52086	3.62061	3.59238	3.63835	3.6672
s-Tetrazine	aug-cc-pVTZ	10.1063/1.3499598	1	B1g	5->8|7->6	n->pi_star	4.18	3.25465	3.289	3.32991	3.39797	3.68666	3.80627	3.83296	3.9129	3.83322	3.95138	3.70546	3.81506	3.7133	3.85799	4.51806	4.84598	4.70613	4.92305	3.75926	3.9383	3.76598	3.92943	3.68474	3.9448	3.9836
s-Tetrazine	aug-cc-pVTZ	10.1063/1.3499598	1	B1u	4->8|6->2	pi->pi_star	4.36	4.6817	4.81196	4.28542	4.54037	3.59629	4.27407	3.58809	4.34985	3.16042	4.16026	4.1133	4.42271	3.75321	4.20624	3.43531	3.72309	4.04084	4.04084	3.69761	4.40615	3.2949	4.20846	3.65758	4.37265	4.18593
s-Tetrazine	aug-cc-pVTZ	10.1063/1.3499598	1	B2u	6->8|4->2	pi->pi_star	4.39	4.17859	4.2064	4.05132	4.10291	3.94233	4.06617	3.88139	4.06352	3.7886	4.00215	4.13133	4.18033	4.04124	4.11056	4.49716	4.63179	4.45289	4.86432	3.95196	4.11339	3.86011	4.05477	4.00067	4.14583	4.08313
s-Tetrazine	aug-cc-pVTZ	10.1063/1.3499598	1	B2g	3->8|5->2	n->pi_star	4.89	4.25042	4.27614	4.18297	4.24037	4.50719	4.60891	4.87409	4.94317	4.7973	4.9026	4.64933	4.82467	4.58386	4.79062	5.44642	5.79186	5.29538	5.53695	4.74128	4.93732	4.67559	4.84503	4.7416	4.82172	4.83945
s-Tetrazine	aug-cc-pVTZ	10.1063/1.3499598	2	Au	1->8|7->2	n->pi_star	4.96	3.95353	3.97152	3.99671	4.03722	4.46531	4.54142	4.81615	4.87938	4.80477	4.89601	4.74752	4.84267	4.73833	4.86115	6.62132	6.80394	6.91012	7.15552	4.80546	4.89074	4.79651	4.89257	4.80946	4.82172	4.83978
s-Tetrazine	aug-cc-pVTZ	10.1063/1.3499598	2	B1u	4->8|6->2	pi->pi_star	5.32	5.23945	5.27108	5.09414	5.15114	5.19151	5.26434	5.32068	5.36841	5.24015	5.30319	5.32936	5.37807	5.24736	5.31132	5.1134	5.22313	5.37366	5.81143	5.3532	5.43293	5.27152	5.35491	5.34976	5.40203	5.33622
s-Tetrazine	aug-cc-pVTZ	10.1063/1.3499598	2	B2g	3->8|5->2	n->pi_star	5.97	4.61655	4.62479	4.78259	4.80222	5.82885	5.861	6.26441	6.29094	6.36675	6.40401	6.00749	6.08646	6.10569	6.1988	9.01548	9.12118	9.06171	9.26568	5.9795	6.30431	6.08144	6.25928	6.11308	6.22461	6.33858
s-Tetrazine	aug-cc-pVTZ	10.1063/1.3499598	2	B3u	1->2	n->pi_star	6.45	5.23246	5.24121	5.34605	5.36563	6.07033	6.10307	6.39635	6.42886	6.44493	6.48813	6.27211	6.33708	6.32286	6.3981	8.12231	8.24801	8.39637	8.5087	6.31949	6.40431	6.36984	6.43393	6.37827	6.41254	6.47241
s-Tetrazine	aug-cc-pVTZ	10.1063/1.3499598	2	B1g	3->2|7->6	n->pi_star	6.54	5.58664	5.59869	5.61109	5.63781	6.49206	6.52056	6.96951	6.99374	7.00611	7.03774	6.58703	6.76876	6.62051	6.8122	9.39579	9.58629	9.62655	9.63964	6.74553	6.96153	6.77845	6.88045	6.23753	6.97762	7.02218
s-Tetrazine	aug-cc-pVTZ	10.1063/1.3499598	2	B2u	6->8|4->2	pi->pi_star	7.21	6.47454	6.48936	6.395	6.42281	6.67445	6.72838	6.86183	6.94543	6.79793	6.89623	7.00256	7.0276	6.94384	6.97825	8.09168	8.20164	7.97903	8.21212	6.86688	7.00657	6.80497	6.89905	6.85386	6.9368	6.88862
Streptocyanine-C1	aug-cc-pVTZ	10.1021/acs.jctc.8b00406	1	B2	4->2	pi->pi_star	5.48	5.06314	5.11129	4.93493	5.0202	4.92652	5.11954	4.98279	5.17326	4.88153	5.11661	5.04763	5.12081	4.94726	5.05084	5.64341	5.95999	5.53236	6.01199	5.05044	5.2179	4.95016	5.15916	5.04923	5.21664	5.15926
Thioformaldehyde	aug-cc-pVTZ	10.1021/acs.jctc.8b00406	1	A2	3->2	n->pi_star	1.94	1.54287	1.57324	1.49705	1.56992	1.53652	1.63911	1.49428	1.59061	1.45714	1.58998	1.43534	1.56016	1.39975	1.55935	2.14599	2.34315	1.83056	2.63393	1.34414	1.71995	1.31881	1.71045	1.34864	1.70623	1.70502
Thioformaldehyde	aug-cc-pVTZ	10.1021/acs.jctc.8b00406	1	A1	2->2	pi->pi_star	3.38	3.52947	3.65727	3.11636	3.38651	2.58102	3.14583	2.32675	3.02725	1.96681	2.89481	2.72487	2.96172	2.42962	2.79535	3.19397	3.36346	2.74127	3.46979	2.72529	3.22895	2.43014	3.10425	2.72535	3.22654	3.09408
Thioformaldehyde	aug-cc-pVTZ	10.1021/acs.jctc.8b00406	1	B2	3->1	n->4s	5.72	5.06752	5.07358	4.90301	4.9179	5.42717	5.4546	6.0136	6.04612	5.92098	5.97167	6.02222	6.05463	5.93027	5.98082	6.29241	6.47441	5.99102	6.12006	6.03834	6.06854	5.94789	5.99618	6.03232	6.06318	5.98995
Water	aug-cc-pVTZ	10.1021/acs.jctc.8b00406	1	B1	2->1	n->3s	7.23	6.30296	6.31357	6.06448	6.08257	6.75341	6.78342	7.06028	7.07533	6.9484	6.97204	7.06141	7.07646	6.94951	6.97315	7.36015	7.38909	8.01514	8.14675	7.01633	7.09218	6.77926	6.98918	7.0679	7.08365	6.98049
Water	aug-cc-pVTZ	10.1021/acs.jctc.8b00406	1	A2	2->3	n->3p	9.22	7.84428	7.8476	7.57573	7.58338	8.4491	8.4665	8.961	8.96907	8.87645	8.89054	8.94329	8.96614	8.85898	8.88763	9.34347	9.36835	9.95507	10.065	8.92906	8.98367	8.98213	8.9053	8.96868	8.97664	8.89817
Water	aug-cc-pVTZ	10.1021/acs.jctc.8b00406	1	A1	1->1	n->3s	9.52	8.28324	8.2989	8.10663	8.13394	8.81988	8.86765	9.1021	9.1281	9.00827	9.04822	9.10309	9.1288	9.00926	9.0488	9.73238	9.76057	10.2572	10.399	9.10083	9.13438	9.01083	9.05502	9.09561	9.12171	9.04222
																				HfsrLDA	gvbsrlda
																			2	4.82018	4.82822
																			3	4.82018	4.84116
																			4	5.02778	5.10421
																			5	6.9956	7.01945
																			6	6.99561	7.02071
																			7	7.42283	7.45089
																			8	7.65115	7.62946
																			9	7.6611	7.68253	8→38, 21→37, 21 → 28
																			10	7.6611	7.69205	21→38, 8→37

## Sheet: triplet_exc_err
Molecule	Excitation number	Excitation sym	Classification	Classification	LDA	LDA TDA	PBE	PBE TDA	PBE0	PBE0 TDA	HF-srLDA mu=0.4	HF-srLDA TDA mu=0.4	HF-srPBE mu=0.4	HF-srPBE TDA mu=0.4	CAS-srLDA mu=0.4	CAS-srLDA mu=0.4 TDA	CAS-srPBE mu=0.4	CAS-srPBE mu=0.4 TDA	CASSCF (mu=infty CAS)	CASSCF TDA (mu=infty CAS)	GVB (mu=infty GVB)	GVB TDA (mu=infty GVB)	GVBsrLDA (mu=0.4)	GVBsrLDA TDA (mu=0.4)	GVBsrPBE (mu=0.4)	GVBsrPBE TDA (mu=0.4)	Small GVBsrLDA (mu=0.4)	Small GVBsrLDA TDA (mu=0.4)
1	2	3	4	5	6	7	8	9	10	11	12	13	14	15	16	17	18	19	20	21	22	23	24	25	26	27	28	29	30
Acetaldehyde	1	A"	1->2	n->pi_star	-0.456415	-0.435098	-0.494837	-0.444532	-0.403517	-0.321553	-0.335913	-0.285713	-0.380825	-0.30387	-0.40226	-0.317565	-0.447271	-0.336244	0.328943	0.446253	0.576437	1.05648	-0.391251	-0.237882	-0.434958	-0.342846	-0.386901	-0.308564	-0.327327
Acetamide	1	A"	1->2	n->pi_star	-0.557781	-0.544866	-0.620242	-0.590043	-0.382354	-0.318551	-0.280225	-0.237597	-0.316333	-0.254466	-0.378083	-0.286157	-0.413907	-0.303196	0.239156	0.684335	0.777189	1.22748	-0.390146	-0.301294	-0.42138	-0.189094	-0.367731	-0.278826	-0.296122
Acetamide	1	A'	2->2	pi->pi_star	-0.356376	-0.310635	-0.500275	-0.419117	-0.499437	-0.272049	-0.278064	-0.0860626	-0.419418	-0.171425	-0.224274	-0.140595	-0.36175	-0.239162	0.0951083	0.282156	0.115837	0.70869	-0.220545	-0.133378	-0.358123	-0.0478424	-0.224049	-0.051554	-0.137034
Acetone	1	A2	2->3	n->pi_star	-0.453205	-0.434823	-0.530622	-0.486849	-0.392566	-0.317396	-0.271557	-0.22495	-0.328989	-0.257802	-0.345109	-0.262986	-0.402192	-0.2962	0.380323	0.500343	0.642259	1.35531	-0.340743	-0.177139	-0.396422	-0.211438	-0.332777	-0.248696	-0.282104
Acetone	1	A1	3->3	pi->pi_star	-0.11962	-0.0345934	-0.476302	-0.264231	-0.823109	-0.393685	-0.435024	-0.121013	-0.720099	-0.301328	-0.342621	-0.184337	-0.620879	-0.385169	-0.0656944	0.136285	-0.598486	0.136979	-0.344233	-0.05746	-0.623054	-0.238466	-0.34202	-0.0579894	-0.23803
Acetylene	1	B1u	2->6|3->7	pi->pi_star	-0.0425141	0.13959	-0.411402	-0.109174	-0.75935	-0.250043	-0.695657	-0.197301	-0.94626	-0.335352	-0.390942	-0.149106	-0.622481	-0.301882	-0.10055	-0.0277879	-0.86359	-0.0374046	-0.552689	-0.106398	-0.794152	-0.244317	-0.552865	-0.106591	-0.244514
Acetylene	1	Au	2->7|3->6	pi->pi_star	-0.243619	-0.197544	-0.666093	-0.525706	-0.850965	-0.598467	-0.672082	-0.465039	-0.970942	-0.664328	-0.433485	-0.364794	-0.714384	-0.584338	0.0861216	0.208017	-0.314318	0.0816039	-0.559548	-0.378887	-0.850026	-0.577538	-0.561667	-0.380705	-0.579129
Acetylene	2	Au	2->7|3->6	pi->pi_star	-0.341	-0.341	-0.327723	-0.327723	-0.434515	-0.412903	-0.577984	-0.529273	-0.566413	-0.518314	-0.38323	-0.383125	-0.374423	-0.374315	0.354475	0.383718	0.0674423	0.234066	-0.48931	-0.450901	-0.479147	-0.441169	-0.489702	-0.451298	-0.441566
Ammonia	1	A'	1->1	n->3s	-0.871852	-0.862134	-1.06503	-1.04821	-0.450944	-0.425656	-0.0236288	-0.0083469	-0.0991326	-0.0764593	-0.0666546	-0.0131125	-0.134566	-0.0814196	-0.0398052	-0.0222722	0.491174	0.580913	-0.0208099	-0.0016089	-0.0953832	-0.0691941	-0.0208138	-0.0058244	-0.0731941
Benzene	1	B2u	7->5|6->8	pi->pi_star	0.237627	0.337829	-0.131851	0.0854539	-0.539598	-0.0433569	-0.734966	-0.0433395	-1.07905	-0.193954	-0.207218	0.0547723	-0.497579	-0.121399	-1.44978	-0.57082	-2.64235	-0.255164	-0.616039	0.0157024	-0.941547	-0.1335	-0.61717	0.0060649	-0.142526
Benzene	1	B3u	7->8|6->5	pi->pi_star	-0.103564	-0.0788505	-0.217127	-0.169848	-0.140747	-0.0752598	0.010179	0.0585367	-0.0596899	0.0044608	0.0141625	0.0584116	-0.0548084	0.0036826	0.141192	0.241711	0.2879	0.470142	0.0182165	0.106139	-0.0383888	0.0139288	0.0150568	0.0579723	0.0030997
Benzene	2	B3u	7->8|6->5	pi->pi_star	-0.824784	-0.818322	-0.891184	-0.872369	-0.742447	-0.680909	-0.752221	-0.574127	-0.806436	-0.608091	-0.367196	-0.34658	-0.416856	-0.387036	0.378173	0.467536	0.852631	0.876417	-0.675793	-0.514012	-0.728601	-0.547957	-0.676592	-0.519374	-0.553232
Benzene	1	Ag	5->5|7->7	pi->pi_star	-0.0909074	-0.0485712	-0.313015	-0.224766	-0.150777	-0.010086	0.217043	0.318515	0.0800604	0.215379	0.0970665	0.201421	-0.0332054	0.102979	-0.552889	-0.146321			0.232535	0.232535	-0.524168	-0.50872	0.21963	0.21963	-0.524653
Carbonmonooxide	1	B1	1->2	n->pi_star	-0.381068	-0.290695	-0.605503	-0.428394	-0.618496	-0.389751	-0.386214	-0.23151	-0.534784	-0.312458	-0.461037	-0.262737	-0.602271	-0.341181	-0.678433	-0.21846	-0.591491	0.0425464	-0.370782	-0.224499	-0.518916	-0.323906	-0.369694	-0.240276	-0.320273
Carbonmonooxide	1	A1	2->2|3->3	pi->pi_star	-0.134395	0.0236143	-0.440951	-0.216825	-0.709533	-0.315176	-0.368833	-0.079928	-0.573695	-0.228093	-0.307472	-0.132816	-0.509257	-0.289392	-0.0565842	0.0818244	-0.632562	0.0680176	-0.316095	-0.0413886	-0.519361	-0.189691	-0.315752	-0.0410638	-0.189389
Carbonmonooxide	1	A2	2->3|3->2	pi->pi_star	-0.212826	-0.165633	-0.671895	-0.547066	-0.813833	-0.57684	-0.386068	-0.255827	-0.713913	-0.509562	-0.340992	-0.275829	-0.664514	-0.543809	-0.014959	0.167867	-0.373428	0.164655	-0.342252	-0.218082	-0.668527	-0.471535	-0.341969	-0.217817	-0.471677
Carbonmonooxide	2	A2	2->3|3->2	pi->pi_star	-0.04125	-0.04125	-0.057898	-0.057898	-0.140085	-0.116152	-0.10826	-0.0894235	-0.110623	-0.0919035	-0.0768649	-0.076845	-0.0805108	-0.0804833	0.455701	0.504629	-0.83314	0.598913	-0.0691685	-0.0523857	-0.0719958	-0.0553097	-0.0689718	-0.0521922	-0.0551292
Carbonmonooxide	2	A1	1->1	Unclassified	-0.970402	-0.960955	-1.19842	-1.18541	-0.417602	-0.393364	0.056835	0.073799	-0.005949	0.015696	0.035085	0.052163	-0.027289	-0.005521	0.246202	0.351736	0.470151	0.572166	0.049254	0.066885	-0.013366	0.008947	0.048266	0.065259	0.007345
Cyclopentadiene	1	B2	4->2	pi->pi_star	-0.0495489	0.0385492	-0.37431	-0.179192	-0.696014	-0.259914	-0.654787	-0.145228	-0.966873	-0.282522	-0.397344	-0.197542	-0.664962	-0.359457	-0.416382	-0.204039	-0.546378	0.310966	-0.464622	-0.0291262	-0.751887	-0.166581	-0.464538	-0.0293934	-0.166738
Cyclopentadiene	1	A1	2->2|4->4	pi->pi_star	0.0662373	0.142023	-0.240288	-0.0801	-0.479906	-0.191451	-0.486137	-0.20497	-0.713945	-0.34259	-0.320536	-0.172596	-0.534516	-0.321292	-0.561108	-0.388301	-0.49859	0.0291379	-0.363148	-0.116256	-0.583786	-0.254362	-0.363089	-0.116845	-0.254612
Cyclopropene	1	B2	2->4	pi->pi_star	-0.215122	-0.105887	-0.51344	-0.280518	-0.768105	-0.333992	-0.669299	-0.256957	-0.941158	-0.389502	-0.508762	-0.321935	-0.76388	-0.479908	-0.290813	-0.114621	-0.505797	0.14022	-0.576905	-0.218149	-0.833314	-0.350334	-0.577338	-0.219137	-0.351015
Cyclopropene	1	B1	3->4	sigma->pi_star	-0.654954	-0.6435	-0.705459	-0.673861	-0.46507	-0.419984	-0.320401	-0.279429	-0.362154	-0.305769	-0.303091	-0.259723	-0.344346	-0.286281	0.564469	0.660297	0.847694	0.8807	-0.301943	-0.258573	-0.342753	-0.241375	-0.304794	-0.262478	-0.28933
Diazomethane	1	A2	2->3	pi->pi_star	-0.164391	-0.145764	-0.28282	-0.231806	-0.372486	-0.264725	-0.402123	-0.277819	-0.495289	-0.32407	-0.492471	-0.290885	-0.572741	-0.336162	0.480276	0.586365	0.572021	1.09771	-0.442168	-0.131368	-0.523081	-0.178831	-0.434389	-0.145244	-0.192798
Diazomethane	1	A1	2->2	pi->pi_star	0.084938	0.156835	-0.150712	-0.0200335	-0.582199	-0.221055	-0.951619	-0.414385	-1.16579	-0.507472	-0.618754	-0.478464	-0.808638	-0.60188	-1.18899	-0.318075	-0.751685	0.0469378	-0.619027	-0.234723	-0.809145	-0.330713	-0.619208	-0.234894	-0.330902
Diazomethane	1	B1	2->1	pi->3s	-0.210213	-0.204555	-0.477933	-0.467994	-0.119355	-0.10451	0.31426	0.323669	0.204161	0.217442	0.389114	0.399193	0.276882	0.290814	-0.15412	-0.102693	0.556774	0.648265	0.39093	0.421492	0.2787	0.313132	0.386672	0.396757	0.288356
Diazomethane	2	A1	2->2	pi->3p	-0.0905588	-0.0717449	-0.464318	-0.44283	-0.119959	-0.0771635	0.341691	0.375411	0.236046	0.276822	-0.496436	-0.1615	-0.780161	-0.334413	-0.190824	-0.101785	-0.685513	0.14646	-0.415325	-0.100656	-0.690842	-0.272089	-0.417247	-0.109586	-0.279518
Dinitrogen	1	B1u	2->6|3->7	pi->pi_star	0.160202	0.378489	-0.20665	0.10492	-0.797737	-0.226937	-0.517935	-0.0742332	-0.789697	-0.251895	-0.323085	-0.0678912	-0.585307	-0.257685	-0.135421	-0.0138094	-1.18743	-0.201303	-0.43659	-0.0170541	-0.704282	-0.19421	-0.478341	-0.0464724	-0.224129
Dinitrogen	1	B2g	1->6	n->pi_star	-0.498487	-0.455291	-0.675309	-0.585544	-0.562343	-0.43774	-0.202841	-0.137633	-0.339596	-0.233688	-0.305678	-0.206062	-0.435023	-0.29835	0.0553106	0.237262	0.19236	0.522378	-0.474343	-0.145646	-0.576464	-0.20576	-0.326943	-0.163072	-0.235754
Dinitrogen	1	Au	2->7|3->6	pi->pi_star	-0.0880565	-0.0243874	-0.630643	-0.462451	-1.05336	-0.719267	-0.65414	-0.45955	-1.07526	-0.765512	-0.492837	-0.40373	-0.902151	-0.730268	-0.0791505	0.103628	-0.755457	-0.128745	-0.586642	-0.404806	-1.00276	-0.709895	-0.6204	-0.432248	-0.737849
Dinitrogen	2	Au	2->7|3->6	pi->pi_star	-0.0558175	-0.0558175	-0.0539033	-0.0539033	-0.382825	-0.349831	-0.47751	-0.446811	-0.469608	-0.439042	-0.341555	-0.341527	-0.33466	-0.334633	0.658309	0.678055	-0.006028	0.24443	-0.42123	-0.395016	-0.413771	-0.387653	-0.449424	-0.42101	-0.413457
E-Butadiene	1	Bu	4->3	pi->pi_star	-0.0926078	0.0050871	-0.412251	-0.195736	-0.775204	-0.271719	-0.792873	-0.155678	-1.13128	-0.285553	-0.665987	-0.311851	-0.967447	-0.458391	-0.381852	-0.172353	-0.493538	0.398387	-0.563298	-0.0279664	-0.868965	-0.158583	-0.56333	-0.0280487	-0.15863
E-Butadiene	1	Ag	3->3|4->4	pi->pi_star	0.157468	0.240959	-0.179072	-0.0074139	-0.46487	-0.15989	-0.53481	-0.230133	-0.773313	-0.372773	-0.411131	-0.132944	-0.639825	-0.273202	-0.499522	-0.34452	-0.461057	0.0417569	-0.396536	-0.132932	-0.62677	-0.275973	-0.396807	-0.133226	-0.276217
Ethylene	1	B1u	2->6	pi->pi_star	0.149641	0.273124	-0.284606	-0.0259221	-0.687118	-0.213395	-0.669156	-0.200141	-0.976156	-0.359573	-0.465956	-0.272221	-0.753309	-0.459832	-0.219344	-0.0574949	-0.570044	0.0870083	-0.497275	-0.101678	-0.785581	-0.260538	-0.497409	-0.101842	-0.260654
Ethylene	1	B3u	2->1	pi->3s	-0.609667	-0.606075	-0.873849	-0.867069	-0.496172	-0.485189	0.112946	0.121425	0.0103478	0.0221149	0.147514	0.15593	0.0443558	0.0560732	0.456526	0.492636	0.321989	0.403642	0.146241	0.177996	0.0438691	0.0786662	0.138278	0.160885	0.0618945
Ethylene	1	B1g	2->3	pi->3p	-0.735389	-0.734116	-1.02783	-1.01671	-0.636044	-0.612986	0.070803	0.0756426	-0.0062528	0.0014385	0.1129	0.118022	0.0345139	0.042357	0.42239	0.463179	0.321114	0.402415	0.105887	0.135092	0.0275422	0.059214	0.0980107	0.103332	-0.464909
Formaldehyde	1	A2	3->2	n->pi_star	-0.512626	-0.485597	-0.521748	-0.459354	-0.442569	-0.348766	-0.397624	-0.342685	-0.430469	-0.344601	-0.458283	-0.372263	-0.491744	-0.374904	0.385728	0.572148	0.463038	0.975402	-0.521194	-0.357362	-0.554763	-0.360225	-0.510953	-0.422862	-0.425714
Formaldehyde	1	A1	2->2	pi->pi_star	0.12012	0.261868	-0.3349	-0.0709114	-0.87104	-0.342447	-0.45034	-0.083683	-0.785889	-0.295172	-0.342125	-0.156474	-0.669579	-0.391302	-0.0670684	0.102195	-0.954999	-0.168712	-0.55152	-0.207514	-0.881646	-0.417682	-0.551033	-0.207079	-0.417262
Formaldehyde	1	B2	3->1	n->3s	-1.15922	-1.15352	-1.36758	-1.35491	-0.489917	-0.471484	0.0790284	0.0906122	0.0256163	0.0436984	0.0911622	0.102738	0.037979	0.0560505	0.541221	0.562897	1.39521	1.4463	0.120757	0.137572	0.067543	0.0908943	0.0906993	0.106516	0.0603713
Formaldehyde	2	B2	3->1	n->3p	-0.976899	-0.972475	-1.16885	-1.16068	-0.398484	-0.385426	0.0031715	0.0139658	-0.0595473	-0.0429851	0.0137495	0.0245658	-0.0487166	-0.032114	0.494949	0.522077	1.2158	1.26768	0.0164665	0.0326041	-0.0480072	-0.0253633	0.0024236	-0.0025411	-0.0602342
Formaldehyde	2	A1	3->3	n->3p	-1.37548	-1.37248	-1.58943	-1.58298	-0.663088	-0.653327	-0.0539495	-0.0454912	-0.0842006	-0.0725892	-0.0425252	-0.0340362	-0.0725395	-0.0608914	0.482406	0.501042	1.32865	1.36742	-0.006473	0.0048649	-0.036365	-0.0219674	-0.03395	-0.0249859	-0.0513986
Formaldehyde	1	B1	1->2	n->3d	-0.714132	-0.684727	-0.80716	-0.74074	-0.629124	-0.518355	-0.354316	-0.295613	-0.453308	-0.358747	-0.475208	-0.358712	-0.567446	-0.418436	0.493103	0.679596	2.64352	1.59621	-0.601707	-0.52543	-0.695307	-0.575172	0.179124	0.188125	-0.549722
Formamide	1	A"	1->2	n->pi_star	-0.521539	-0.506265	-0.545397	-0.509724	-0.393994	-0.323486	-0.367381	-0.320481	-0.391489	-0.323877	-0.462489	-0.365436	-0.486562	-0.3692	0.114864	0.567764	0.553994	1.00214	-0.471598	-0.352629	-0.453732	-0.357601	-0.523073	-0.425574	-0.429875
Formamide	1	A'	2->2	pi->pi_star	-0.415557	-0.370892	-0.559537	-0.4726	-0.637732	-0.397877	-0.456713	-0.254075	-0.596081	-0.336925	-0.400832	-0.313774	-0.536693	-0.410202	-0.127233	0.0780763	-0.238801	0.351974	-0.516681	-0.329505	-0.654692	-0.412835	-0.520663	-0.333179	-0.417291
Furan	1	B2	4->2	pi->pi_star	0.0228275	0.0967637	-0.257759	-0.100761	-0.567821	-0.210482	-0.597564	-0.159578	-0.85792	-0.288489	-0.33187	-0.160242	-0.560629	-0.307529	-0.685673	-0.469526	-0.819119	0.0913586	-0.452339	-0.0635084	-0.70056	-0.192687	-0.451579	-0.0628004	-0.191945
Furan	1	A1	2->2|4->4	pi->pi_star	0.0205313	0.0726724	-0.2019	-0.0974993	-0.317712	-0.134892	-0.268234	-0.109882	-0.427483	-0.217408	-0.169192	-0.0648081	-0.319902	-0.174413	-0.514204	-0.352082	-0.390932	0.0324251	-0.19274	-0.0509192	-0.349937	-0.159306	-0.192987	-0.0512154	-0.159534
Hexatriene	1	Bu	3->4	pi->pi_star	-0.192654	-0.111384	-0.450412	-0.263041	-0.812867	-0.290657	-0.920707	-0.127638	-1.33009	-0.241063	-0.68152	-0.342278	-0.989698	-0.479188	-0.119705	0.0889367	-0.640168	0.52172	-0.701427	-0.013215	-1.05094	-0.131754	-0.73097	-0.0554731	-0.167561
Hexatriene	1	Ag	4->4|3->3	pi->pi_star	-0.0251726	0.048143	-0.304874	-0.147107	-0.55523	-0.226769	-0.605187	-0.21955	-0.854277	-0.3494	-0.423926	-0.201019	-0.648351	-0.336053	-0.415711	-0.24503	-0.463411	0.179904	-0.426279	-0.101092	-0.660493	-0.23124	-0.412578	-0.0972704	-0.226141
Hydrogensulfide	1	A2	2->3	n->4p	-0.248101	-0.230497	-0.449138	-0.399186	-0.353464	-0.280961	-0.241443	-0.180857	-0.359465	-0.272903	-0.240912	-0.18109	-0.35892	-0.273382	0.121056	0.293483	-0.0986325	0.0880933	-0.180012	-0.137059	-0.297639	-0.229491	-0.180067	-0.139923	-0.231865
Hydrogensulfide	1	B1	2->1	n->4s	-0.537821	-0.526157	-0.666241	-0.644125	-0.298402	-0.264817	0.0430619	0.0681192	-0.0251569	0.0118584	0.0435332	0.0685847	-0.0246885	0.0123186	0.343577	0.449784	0.0442088	0.201074	0.084785	0.101495	0.017206	0.0460046	0.084727	0.101196	0.0451528
Imidazole	1	A'	2->2	pi->pi_star	-0.059748	0.0018818	-0.311899	-0.181195	-0.52857	-0.228822	-0.540914	-0.179071	-0.768387	-0.299343	-0.294205	-0.146845	-0.496449	-0.28129	-0.71287	-0.480532	-0.808477	0.0832122	-0.42506	-0.0963802	-0.644903	-0.217214	-0.424768	-0.0965769	-0.217085
Imidazole	2	A'	2->2	pi->pi_star	-0.133162	-0.0926996	-0.342904	-0.251724	-0.34883	-0.184069	-0.203422	-0.049612	-0.354922	-0.152713	-0.0975595	-0.002119	-0.239413	-0.10688	-0.360638	-0.197286	-0.303986	0.17535	-0.142584	0.0211032	-0.292344	-0.0838245	-0.142695	0.0200967	-0.0841261
Imidazole	1	A"	1->2	n->pi_star	-0.791536	-0.778806	-0.767228	-0.736414	-0.387541	-0.312788	-0.186456	-0.130126	-0.21882	-0.137303	-0.258886	-0.167004	-0.290799	-0.174163	0.170804	0.529	0.604022	0.879124	-0.338466	-0.206358	-0.362951	-0.141165	-0.342782	-0.181287	-0.185073
Imidazole	3	A'	2->2	pi->pi_star	-0.356145	-0.319603	-0.507171	-0.442349	-0.464801	-0.315825	-0.306368	-0.145312	-0.41846	-0.224525	-0.163311	-0.0922618	-0.277436	-0.181271	0.182595	0.530735	0.269525	0.6295	-0.262538	-0.106081	-0.372819	-0.164517	-0.266243	-0.110896	-0.189767
Imidazole	4	A'	2->2	pi->pi_star	-0.597206	-0.592453	-0.906416	-0.898271	-0.552893	-0.541621	0.0401348	0.0574271	-0.0552094	-0.0387875	-0.004254	0.0564667	-0.104119	-0.0249722	0.0736755	0.116934	0.0377025	0.158676	0.0855984	0.0932279	0.0056878	0.117998	0.081576	0.0889497	0.111258
Imidazole	2	A"	1->2	n->pi_star	-1.05344	-1.03777	-1.034	-1.00439	-0.353396	-0.294197	0.160548	0.192916	0.18738	0.230316	0.0184228	0.102619	0.0406586	0.133574	1.99871	2.16377			0.11898	0.160347	0.129309	0.209959	0.102634	0.143114	0.120419
Ketene	1	A2	2->3	n->pi_star	-0.259007	-0.247578	-0.347152	-0.315012	-0.295444	-0.239165	-0.302534	-0.241001	-0.354281	-0.275144	-0.386668	-0.259178	-0.435525	-0.293489	0.17566	0.294973	0.449617	0.792413	-0.37453	-0.173896	-0.423073	-0.208907	-0.367793	-0.189477	-0.224568
Ketene	1	A1	2->2	pi->pi_star	-0.106013	-0.046458	-0.343417	-0.224063	-0.520818	-0.264855	-0.617631	-0.32743	-0.795581	-0.429225	-0.488837	-0.386501	-0.659978	-0.507248	-1.30464	-0.405349	-0.784087	0.0178326	-0.486767	-0.240993	-0.658133	-0.343454	-0.487378	-0.241609	-0.344042
Ketene	1	B1	2->1	n->3s	-0.318386	-0.31189	-0.56489	-0.553372	-0.126313	-0.108271	0.351596	0.364359	0.230133	0.248667	0.374037	0.389102	0.251578	0.272409	-0.0758947	-0.0011517	0.484164	0.543209	0.376647	0.41989	0.254164	0.303286	0.373482	0.388558	0.271898
Ketene	2	A2	2->3	pi->3p	-0.593699	-0.592418	-0.867727	-0.864384	-0.326779	-0.320595	0.26869	0.27245	0.184642	0.190575	0.254923	0.316709	0.205653	0.234082	-0.0235992	-0.0022358	0.483098	0.512434	0.315109	0.324033	0.230433	0.241141	0.310372	0.316969	0.23416
Methanamine	1	A"	1->2	n->pi_star	-0.660714	-0.629542	-0.657754	-0.589962	-0.53173	-0.432305	-0.438613	-0.373136	-0.46131	-0.363994	-0.520403	-0.420212	-0.541964	-0.410959	0.336076	0.504394	0.52568	1.06266	-0.504293	-0.406849	-0.525062	-0.344664	-0.512451	-0.413593	-0.404336
Naphthalene	1	B1u	8->4|6->2|4->8|2->6	pi->pi_star	-0.101773	-0.0454652	-0.302343	-0.167383	-0.550076	-0.147355	-0.742861	-0.0167544	-1.10108	-0.127458	-0.337083	-0.0604691	-0.590375	-0.183894	-1.13427	-0.323541	-1.60742	0.408511	-0.57338	0.0809918	-0.90489	-0.0311219	-0.626383	0.0200052	-0.0889228
Naphthalene	1	B2u	2->4|8->6|4->2|6->8	pi->pi_star	-0.218411	-0.200744	-0.293423	-0.256788	-0.168304	-0.101154	0.0268454	0.103407	-0.0414624	0.0576744	0.0230384	0.105012	-0.0411192	0.0609091	0.243305	0.356972	0.49446	0.733429	0.0941965	0.166525	0.0260825	0.119925	0.0721292	0.147859	0.1025
Naphthalene	1	B3g	8->2|6->4|4->6|2->8	pi->pi_star	-0.0112996	0.0434467	-0.230766	-0.111575	-0.364	-0.111215	-0.370588	-0.0492685	-0.570102	-0.158154	-0.261627	-0.0469613	-0.444862	-0.163117	-0.455562	-0.246095	-0.569074	0.175106	-0.277146	0.020458	-0.471966	-0.0891039	-0.356634	-0.0624643	-0.169238
Naphthalene	2	B1u	8->4|6->2|4->8|2->6	pi->pi_star	-0.0848631	-0.044171	-0.243948	-0.162527	-0.194501	-0.0521478	-0.0165755	0.126474	-0.10023	0.0616197	0.0638331	0.0826325	-0.0348135	0.0907199	-0.418961	-0.0221636	0.133376	0.509174	-0.0138216	0.14905	-0.096324	0.0850098	0.0237273	0.170177	0.103015
Naphthalene	2	B2u	2->4|8->6|4->2|6->8	pi->pi_star	-0.890854	-0.886424	-0.931565	-0.918197	-0.731577	-0.676421	-0.661977	-0.462796	-0.708574	-0.489309	-0.355309	-0.301839	-0.395594	-0.33195	0.690153	0.829705	0.638449	0.863741	-0.562736	-0.381501	-0.608582	-0.408699	-0.585098	-0.404533	-0.431197
Naphthalene	1	Ag	2->2|4->4|6->6|8->8	pi->pi_star	-0.0942692	-0.0720399	-0.209983	-0.159402	-0.157027	-0.0569895	-0.0687277	0.0216659	-0.180994	-0.058219	-0.0120916	0.0764382	-0.121257	-0.0016898	-0.172312	-0.0350485	-0.0715353	0.207697	-0.0196774	0.0637906	-0.13144	-0.0170483	-0.0285225	0.0598643	-0.0190599
Naphthalene	2	B3g	8->2|6->4|4->6|2->8	pi->pi_star	-1.19761	-1.19433	-1.19768	-1.19255	-0.51885	-0.509184	0.5898	0.60693	0.548951	0.570455	0.115664	0.261684	0.0995079	0.245288	0.504221	0.687487			0.669101	0.468322	0.62572	0.650304	0.630436	0.437762	0.614209
Naphthalene	2	Ag	2->2|4->4|6->6|8->8	pi->pi_star	-0.547172	-0.536907	-0.625377	-0.589074	-0.255712	-0.203126	0.093363	0.183828	0.0452531	0.149485	0.218106	0.250486	0.170663	0.214197	0.435301	0.623154	0.740092	0.850282	0.139785	0.229382	0.0916025	0.194158	0.142351	0.223566	0.18945
Naphthalene	3	Ag	2->2|4->4|6->6|8->8	pi->pi_star	-0.903188	-0.875007	-1.0139	-0.969242	-0.531116	-0.434992	0.381797	0.469064	0.278007	0.390001	0.151177	0.245649	0.0565099	0.172515	0.651966	0.797534	0.764448	0.843203	0.450333	0.537411	0.346587	0.458228	0.435231	0.478518	0.440666
Naphthalene	3	B3g	8->2|6->4|4->6|2->8	pi->pi_star	-0.114812	-0.0906453	-0.341483	-0.332973	-0.0275655	0.0321857	0.447073	0.524949	0.356381	0.452159	0.222405	0.331176	0.134857	0.264487	0.548594	0.56686			0.50805	0.239845	0.418389	0.518132	0.50295	0.365458	0.443033
Nitrosomethane	1	A"	1->2	n->pi_star	-0.372159	-0.244119	-0.645751	-0.301402	-0.974239	-0.369147	-0.604485	-0.366033	-0.987796	-0.399723	-0.615141	-0.375046	-1.00886	-0.409349	-0.0468346	0.217749	0.177992	0.518408	-0.605808	-0.316615	-0.972585	-0.400121	-0.600328	-0.363221	-0.396911
Nitrosomethane	1	A'	2->2	pi->pi_star	-0.143389	-0.0341261	-0.418167	-0.193963	-1.0326	-0.397216	-0.584973	-0.141919	-0.954073	-0.345527	-0.390241	-0.171247	-0.736797	-0.399485	-0.175355	0.0096678	-0.901093	0.119833	-0.44955	-0.0528867	-0.803514	-0.255271	-0.58509	-0.142195	-0.3457
Norbornadiene	1	A2	2->3	pi->pi_star	-0.289833	-0.213635	-0.53874	-0.359044	-0.751646	-0.35723	-0.595267	-0.170211	-0.883675	-0.309834	-0.369523	-0.19085	-0.631574	-0.355499	-0.316001	-0.13125	-0.371883	0.28593	-0.399919	-0.0468576	-0.66652	-0.186092	-0.399466	-0.0476448	-0.187083
Norbornadiene	1	B2	1->3|2->4	pi->pi_star	-0.0975255	0.0016714	-0.409444	-0.188298	-0.736244	-0.280401	-0.716191	-0.237286	-1.00325	-0.3742	-0.485765	-0.277358	-0.747697	-0.438936	-0.552344	-0.314323	-0.548462	0.174834	-0.517717	-0.117155	-0.783606	-0.253316	-0.517456	-0.117853	-0.254093
Octatetraene	1	Bu	4->3	pi->pi_star	-0.24498	-0.174812	-0.4639	-0.297051	-0.837922	-0.296381	-1.06101	-0.10103	-1.64469	-0.204807	-0.715951	-0.302616	-1.06829	-0.428391	-0.272581	-0.0433311	-0.698364	0.632232	-0.790828	0.0155729	-1.21724	-0.0891794	-0.842583	-0.0210153	-0.12424
Octatetraene	1	Ag	3->3|4->4	pi->pi_star	-0.111669	-0.0476961	-0.34788	-0.204973	-0.587202	-0.247259	-0.661976	-0.200489	-0.92319	-0.318146	-0.574067	-0.23499	-0.81121	-0.352681	-0.356222	-0.180755	-0.473504	0.308101	-0.493985	-0.0904478	-0.737454	-0.208264	-0.503808	-0.105043	-0.222065
p-Benzoquinone	1	B1g	7->6	n->pi_star	-1.07275	-1.0525	-1.08362	-1.03685	-0.578326	-0.502484	-0.0439342	0.0094995	-0.0690594	0.0100096	-0.167997	-0.110782	-0.191977	-0.109577	0.769112	1.14506	1.34755	1.74332	-0.054576	0.0530737	-0.0794189	0.0575921	-0.0747877	0.0570069	0.0564375
p-Benzoquinone	1	Au	3->6	n->pi_star	-1.02199	-1.00212	-1.05594	-1.0093	-0.522817	-0.442687	0.0643463	0.116332	0.0146226	0.0943203	-0.0760583	-0.0163091	-0.122464	-0.0364485	0.743036	1.13913	1.36213	1.78708	0.047412	0.161237	-0.0011102	0.142977	0.0285914	0.0285914	0.133041
p-Benzoquinone	1	B1u	2->6	pi->pi_star	-0.336129	-0.260907	-0.542804	-0.386993	-0.956293	-0.403636	-0.790422	-0.122586	-1.12572	-0.235379	-0.540425	-0.214875	-0.820454	-0.348489	-0.266428	-0.0567592	-0.704609	0.571995	-0.563671	0.0026023	-0.858776	-0.111221	-0.571481	-0.0199248	-0.132332
p-Benzoquinone	1	B3g	4->6	pi->pi_star	-0.615437	-0.572575	-0.747978	-0.647005	-0.785177	-0.511267	-0.67821	-0.293543	-0.887892	-0.37697	-0.398113	-0.25107	-0.573125	-0.351152	0.0417921	0.197954	-0.261176	0.523859	-0.45335	-0.148094	-0.638895	-0.229823	-0.448036	-0.151094	-0.233431
Propanamide	1	A"	1->2	n->pi_star	-0.546162	-0.53355	-0.618358	-0.588847	-0.377696	-0.314618	-0.274995	-0.232547	-0.311083	-0.249595	-0.371261	-0.279911	-0.407058	-0.297131	0.24155	0.68201	0.770422	1.19004	-0.35617	-0.182932	-0.386712	-0.201155	-0.358859	-0.270625	-0.28818
Propanamide	1	A'	2->2	pi->pi_star	-0.723867	-0.679878	-0.862818	-0.784887	-0.843437	-0.620714	-0.616514	-0.428197	-0.756556	-0.513232	-0.564497	-0.482292	-0.700756	-0.58035	-0.239902	-0.0544374	-0.221506	0.366535	-0.5607	-0.371833	-0.69703	-0.457778	-0.564325	-0.394906	-0.480047
Pyridine	1	A1	4->4|2->2	pi->pi_star	0.192374	0.29004	-0.170302	0.0456789	-0.590497	-0.0806983	-0.716743	-0.0513617	-1.0634	-0.206178	-0.223933	0.034477	-0.520173	-0.14565	-1.91029	-0.754026	-2.1325	-0.176302	-0.593429	0.0217781	-0.924421	-0.14093	-0.667968	-0.0340696	-0.187085
Pyridine	1	B1	1->2	n->pi_star	-0.758281	-0.737586	-0.744997	-0.700028	-0.380833	-0.30299	-0.0383467	0.0217501	-0.0691447	0.0175269	-0.160951	-0.066157	-0.190548	-0.0694506	0.500505	0.814329	0.86774	1.21753	-0.132549	0.0301823	-0.157142	0.0571355	-0.012476	0.0431782	0.0391288
Pyridine	1	B2	4->2|2->4	pi->pi_star	-0.229745	-0.209956	-0.339405	-0.298262	-0.291678	-0.216888	-0.271427	-0.149255	-0.340985	-0.198555	-0.104734	-0.0650783	-0.173098	-0.119204	-0.0518339	0.087224	0.183901	0.50361	-0.223886	-0.112353	-0.292584	-0.161343	-0.219561	-0.115552	-0.165999
Pyridine	2	A1	4->4|2->2	pi->pi_star	-0.0697221	-0.0353664	-0.201222	-0.144469	-0.155319	-0.073345	0.0026528	0.0646764	-0.0775584	0.0014665	0.0158313	0.0678485	-0.0643499	0.0031386	0.124021	0.263876	0.190155	0.499477	0.007125	0.0946874	-0.0715802	-0.0041228	0.0370183	0.101807	0.038117
Pyridine	1	A2	1->4	n->pi_star	-1.14369	-1.13963	-1.04402	-1.03209	-0.307089	-0.281861	0.0665534	0.0976176	0.10726	0.148951	-0.0011873	0.0576548	0.042058	0.111019	1.96946	2.09647	2.15015	2.33532	-0.0077237	0.0268228	0.0362093	0.0814761	0.0530576	0.0846816	0.136358
Pyridine	2	B2	4->2|2->4	pi->pi_star	-0.710898	-0.697441	-0.793741	-0.764591	-0.604293	-0.543792	-0.492221	-0.384425	-0.55314	-0.427442	-0.298133	-0.267435	-0.355596	-0.313258	0.146809	0.365593	0.348513	0.576461	-0.456217	-0.354441	-0.515546	-0.396706	-0.502365	-0.391293	-0.433592
Pyridine	3	A1	2->2	pi->pi_star	-0.0849231	-0.0401798	-0.301221	-0.214649	-0.176818	-0.024665	0.246904	0.35195	0.0981702	0.238258	0.145308	-0.255194	0.0029941	0.141655	-0.444193	-0.118632	0.590099	0.66967	0.290724	0.396323	0.144562	0.279767	0.27215	0.377501	-0.29025
Pyridine	3	B2	4->2|2->4	pi->pi_star	0.388016	0.39523	0.0967016	0.107331	0.380392	0.43059	0.780608	0.862525	0.633624	0.749225	0.646479	0.741977	0.513303	0.640523	0.116338	0.424805	0.491987	0.526624	0.764142	0.773068	0.655632	0.766157	0.773068	0.755753	0.698122
Pyrrole	1	B2	4->2	pi->pi_star	0.0118964	0.0744148	-0.248332	-0.114698	-0.495648	-0.190711	-0.578119	-0.179995	-0.809758	-0.298876	-0.30138	-0.149866	-0.50482	-0.284146	-0.727201	-0.508994	-0.855179	0.0400875	-0.455389	-0.0959989	-0.678724	-0.215319	-0.455292	-0.0961496	-0.215415
Pyrrole	1	A1	2->2|4->4	pi->pi_star	-0.0466766	-0.0114905	-0.207995	-0.138415	-0.219613	-0.0984538	-0.140275	-0.0381853	-0.256108	-0.120786	-0.074866	0.0020739	-0.186105	-0.0809874	-0.343032	-0.18666	-0.19736	0.120985	-0.087337	0.0081942	-0.202455	-0.0755694	-0.0886373	0.0035616	0.234657
s-Tetrazine	1	B3u	7->8	n->pi_star	-0.732296	-0.685886	-0.748011	-0.648729	-0.462063	-0.313791	-0.184286	-0.0786136	-0.227809	-0.0701125	-0.224443	-0.100318	-0.265164	-0.0899466	0.727682	1.11928	0.592606	0.998938	-0.219356	-0.0568109	-0.25995	-0.085673	-0.243888	-0.140911	-0.128958
s-Tetrazine	1	Au	7->2|1->8	n->pi_star	-1.02647	-1.01256	-0.956046	-0.92274	-0.302818	-0.241809	0.109057	0.155329	0.114215	0.183799	-0.0030753	0.0646361	0.0059273	0.0961248	1.40485	1.62672	1.22431	1.46879	0.0225714	0.15737	0.0308647	0.130608	0.102379	0.148345	0.177205
s-Tetrazine	1	B1g	5->8|7->6	n->pi_star	-0.925349	-0.890996	-0.850089	-0.782027	-0.493345	-0.37373	-0.347043	-0.267105	-0.346778	-0.228616	-0.474541	-0.364941	-0.466701	-0.32201	0.338061	0.665978	0.526131	0.743045	-0.42074	-0.241705	-0.414019	-0.250567	-0.495264	-0.235198	-0.196398
s-Tetrazine	1	B1u	4->8|6->2	pi->pi_star	0.321701	0.451956	-0.0745829	0.180375	-0.76371	-0.0859281	-0.771907	-0.010152	-1.19958	-0.199735	-0.246704	0.0627059	-0.606794	-0.153762	-0.924695	-0.636913	-0.319157	-0.319157	-0.662395	0.0461501	-1.0651	-0.151541	-0.702419	0.0126484	-0.174071
s-Tetrazine	1	B2u	6->8|4->2	pi->pi_star	-0.211412	-0.1836	-0.338675	-0.287094	-0.447665	-0.323825	-0.508605	-0.326476	-0.601405	-0.387846	-0.258666	-0.209672	-0.348765	-0.279445	0.107157	0.241789	0.0628876	0.474319	-0.438044	-0.276611	-0.529893	-0.335226	-0.38933	-0.244171	-0.306869
s-Tetrazine	1	B2g	3->8|5->2	n->pi_star	-0.639576	-0.613863	-0.707027	-0.649631	-0.382807	-0.281086	-0.0159096	0.0531668	-0.0926962	0.0125954	-0.240672	-0.065328	-0.306137	-0.0993756	0.55642	0.901859	0.405377	0.646952	-0.148719	0.0473225	-0.214412	-0.0449659	-0.148396	-0.0682806	-0.0505467
s-Tetrazine	2	Au	1->8|7->2	n->pi_star	-1.00647	-0.988483	-0.963293	-0.92278	-0.494694	-0.418585	-0.143851	-0.0806238	-0.155235	-0.0639887	-0.212477	-0.117327	-0.221667	-0.0988457	1.66132	1.84394	1.95012	2.19552	-0.15454	-0.0692586	-0.163493	-0.0674285	-0.150536	-0.138281	-0.120217
s-Tetrazine	2	B1u	4->8|6->2	pi->pi_star	-0.0805488	-0.0489173	-0.225857	-0.168859	-0.128486	-0.0556621	0.0006778	0.048409	-0.079854	-0.0168145	0.0093614	0.0580736	-0.0726366	-0.0086784	-0.206598	-0.0968735	0.0536594	0.491432	0.033202	0.112935	-0.0484777	0.0349069	0.029758	0.0820278	0.0162198
s-Tetrazine	2	B2g	3->8|5->2	n->pi_star	-1.35345	-1.34521	-1.18741	-1.16778	-0.14115	-0.109002	0.294412	0.320941	0.396748	0.434011	0.0374938	0.116461	0.135695	0.228795	3.04548	3.15118	3.09171	3.29568	0.0095016	0.334308	0.111441	0.289283	0.143084	0.254609	0.368585
s-Tetrazine	2	B3u	1->2	n->pi_star	-1.21754	-1.20879	-1.10395	-1.08437	-0.379673	-0.346927	-0.0536461	-0.0211382	-0.0050689	0.0381335	-0.177895	-0.112921	-0.127145	-0.0518966	1.67231	1.79801	1.94637	2.0587	-0.130514	-0.0456857	-0.0801612	-0.0160701	-0.0717307	-0.037463	0.0224119
s-Tetrazine	2	B1g	3->2|7->6	n->pi_star	-0.953365	-0.941306	-0.928908	-0.902186	-0.0479423	-0.0194422	0.429514	0.453739	0.466108	0.497735	0.0470259	0.228756	0.0805122	0.272198	2.85579	3.04629	3.08655	3.09964	0.20553	0.421529	0.238455	0.340454	-0.302473	0.437618	0.482181
s-Tetrazine	2	B2u	6->8|4->2	pi->pi_star	-0.735456	-0.720636	-0.815005	-0.787189	-0.535552	-0.481624	-0.348166	-0.264565	-0.412072	-0.313772	-0.207437	-0.182398	-0.266157	-0.231749	0.881681	0.991637	0.769033	1.00212	-0.343117	-0.203429	-0.405032	-0.310954	-0.356137	-0.273204	-0.321377
Streptocyanine-C1	1	B2	4->2	pi->pi_star	-0.416858	-0.368715	-0.545072	-0.459796	-0.553477	-0.360459	-0.49721	-0.306742	-0.598465	-0.363387	-0.432371	-0.359194	-0.532742	-0.429163	0.163406	0.47999	0.0523623	0.531989	-0.429558	-0.262099	-0.529844	-0.320842	-0.430775	-0.263363	-0.320745
Thioformaldehyde	1	A2	3->2	n->pi_star	-0.397127	-0.366763	-0.442948	-0.370083	-0.403477	-0.300889	-0.445721	-0.349394	-0.482861	-0.35002	-0.504658	-0.37984	-0.540252	-0.380646	0.205991	0.40315	-0.109442	0.693932	-0.595861	-0.220047	-0.621185	-0.229554	-0.591357	-0.233769	-0.23498
Thioformaldehyde	1	A1	2->2	pi->pi_star	0.149466	0.277269	-0.263645	0.0065145	-0.798982	-0.234173	-1.05325	-0.352746	-1.41319	-0.485186	-0.655135	-0.418276	-0.950377	-0.584649	-0.186026	-0.0165372	-0.63873	0.0897856	-0.654708	-0.151054	-0.949858	-0.275752	-0.654651	-0.153457	-0.285921
Thioformaldehyde	1	B2	3->1	n->4s	-0.652477	-0.646419	-0.816989	-0.802103	-0.292831	-0.2654	0.293596	0.326116	0.200979	0.251667	0.302217	0.334627	0.21027	0.260819	0.572407	0.754408	0.271021	0.400061	0.318341	0.34854	0.227888	0.276179	0.312318	0.343182	0.269948
Water	1	B1	2->1	n->3s	-0.927036	-0.916425	-1.16552	-1.14743	-0.47659	-0.446585	-0.169722	-0.154671	-0.281605	-0.257964	-0.168592	-0.15354	-0.280494	-0.256853	0.130153	0.159087	0.785139	0.916753	-0.213667	-0.137815	-0.450745	-0.240817	-0.162101	-0.146348	-0.249513
Water	1	A2	2->3	n->3p	-1.37572	-1.3724	-1.64427	-1.63662	-0.770903	-0.753505	-0.259001	-0.250926	-0.343552	-0.329457	-0.276708	-0.253862	-0.361015	-0.332374	0.123472	0.148347	0.735072	0.84498	-0.29094	-0.236331	-0.237873	-0.314696	-0.251318	-0.243365	-0.321833
Water	1	A1	1->1	n->3s	-1.23676	-1.2211	-1.41337	-1.38606	-0.700122	-0.652352	-0.417896	-0.391898	-0.511727	-0.47178	-0.416905	-0.391201	-0.510736	-0.471195	0.212384	0.240573	0.737175	0.87904	-0.419175	-0.385622	-0.509173	-0.464979	-0.424392	-0.398286	-0.477781
				MEAN	-0.413185	-0.370173	-0.588471	-0.499412	-0.490966	-0.304543	-0.279231	-0.0851654	-0.420486	-0.160956	-0.229055	-0.115728	-0.358938	-0.192749	0.116736	0.328203	0.146147	0.62055	-0.248326	-0.0511459	-0.387605	-0.128597	-0.248006	-0.0610554	-0.149322	MEAN
				MAE	0.450718	0.437767	0.590214	0.508967	0.49782	0.312881	0.385486	0.217151	0.500103	0.266137	0.293732	0.209837	0.401171	0.264942	0.489423	0.484652	0.697446	0.644602	0.349612	0.185532	0.459819	0.236083	0.350514	0.18713	0.253272	MAE
				STDEV	0.419528	0.44584	0.351716	0.396284	0.243461	0.184462	0.371932	0.254126	0.464085	0.269458	0.260052	0.220993	0.325137	0.243895	0.720543	0.655394	0.916948	0.637158	0.321379	0.233222	0.390333	0.255273	0.325064	0.230909	0.258281	STDEV
				MAX	1.37572	1.37248	1.64427	1.63662	1.05336	0.753505	1.06101	0.862525	1.64469	0.765512	0.715951	0.741977	1.06829	0.730268	3.04548	3.15118	3.09171	3.29568	0.790828	0.773068	1.21724	0.766157	0.842583	0.755753	0.737849	MAX
					LDA	LDA TDA	PBE	PBE TDA	PBE0	PBE0 TDA	HF-srLDA mu=0.4	HF-srLDA TDA mu=0.4	HF-srPBE mu=0.4	HF-srPBE TDA mu=0.4	CAS-srLDA mu=0.4	CAS-srLDA mu=0.4 TDA	CAS-srPBE mu=0.4	CAS-srPBE mu=0.4 TDA	CASSCF (mu=infty CAS)	CASSCF TDA (mu=infty CAS)	GVB (mu=infty GVB)	GVB TDA (mu=infty GVB)	GVBsrLDA (mu=0.4)	GVBsrLDA TDA (mu=0.4)	GVBsrPBE (mu=0.4)	GVBsrPBE TDA (mu=0.4)	Small GVBsrLDA (mu=0.4)	Small GVBsrLDA TDA (mu=0.4)	Small GVBsrPBE TDA (mu=0.4)
				no of exc	111	111	111	111	111	111	111	111	111	111	111	111	111	111	111	111	107	107	111	111	111	111	111	111	111	no of exc
				min	-1.37572	-1.37248	-1.64427	-1.63662	-1.05336	-0.753505	-1.06101	-0.574127	-1.64469	-0.765512	-0.715951	-0.482292	-1.06829	-0.730268	-1.91029	-0.754026	-2.64235	-0.319157	-0.790828	-0.52543	-1.21724	-0.709895	-0.842583	-0.519374	-0.737849	min
				max	0.388016	0.451956	0.0967016	0.180375	0.380392	0.43059	0.780608	0.862525	0.633624	0.749225	0.646479	0.741977	0.513303	0.640523	3.04548	3.15118	3.09171	3.29568	0.764142	0.773068	0.655632	0.766157	0.773068	0.755753	0.698122	max

## Sheet: srdft_sscc_cc3ref
Molecule	Coupling	FC ref	SD ref	DSO ref	PSO ref	iso ref	GVB/B FC	GVB/B SD	GVB/B DSO	GVB/B PSO	GVB/B iso	GVB/P FC	GVB/P SD	GVB/P DSO	GVB/P PSO	GVB/P iso	GVBsrLDA/B FC	GVBsrLDA/B SD	GVBsrLDA/B DSO	GVBsrLDA/B PSO	GVBsrLDA/B iso	GVBsrLDA/P FC	GVBsrLDA/P SD	GVBsrLDA/P DSO	GVBsrLDA/P PSO	GVBsrLDA/P iso	GVBsrPBE/B FC	GVBsrPBE/B SD	GVBsrPBE/B DSO	GVBsrPBE/B PSO	GVBsrPBE/B iso	GVBsrPBE/P FC	GVBsrPBE/P SD	GVBsrPBE/P DSO	GVBsrPBE/P PSO	GVBsrPBE/P iso	GVB/B TDA FC	GVB/B TDA SD	GVB/B TDA DSO	GVB/B TDA PSO	GVB/B TDA iso	GVB/P TDA FC	GVB/P TDA SD	GVB/P TDA DSO	GVB/P TDA PSO	GVB/P TDA iso	GVBsrLDA/B TDA FC	GVBsrLDA/B TDA SD	GVBsrLDA/B TDA DSO
co	1J_CO	6.34	-4.94	0.1	13.12	14.62	-2.5512	-5.6184	0.1078	13.5912	5.5293	-3.2157	-5.5342	0.1072	13.5222	4.8796	16.2282	-5.9197	0.1015	14.6599	25.0701	16.3437	-5.9148	0.1015	14.6866	25.217	15.5829	-6.4489	0.1	14.3185	23.5525	15.6996	-6.4436	0.1	14.3438	23.6999	2.2154	-3.36	0.1078	10.4584	9.4215	2.5499	-3.2772	0.1072	10.4917	9.8716	14.4136	-4.4665	0.1015
h2o	1J_HO	-68.88	-0.6	-0.03	-11.67	-81.19	-81.5797	-0.3852	-0.0284	-11.5335	-93.5268	-81.5798	-0.3852	-0.0284	-11.5335	-93.5269	-55.9847	-0.655	-0.0273	-12.3547	-69.0216	-55.9848	-0.655	-0.0273	-12.3547	-69.0218	-59.3842	-0.5072	-0.0275	-12.188	-72.1069	-59.3836	-0.5072	-0.0275	-12.1881	-72.1064	-59.4613	-0.4775	-0.0284	-11.5831	-71.5503	-59.469	-0.4758	-0.0284	-11.5907	-71.5639	-51.0017	-0.7479	-0.0273
h2o	2J_HH	-10.93	0.99	-7.18	9.29	-7.84	-19.1703	1.1641	-7.1972	9.082	-16.1214	-19.1703	1.1641	-7.1972	9.082	-16.1214	-8.3292	0.9705	-7.187	9.3381	-5.2076	-8.3292	0.9705	-7.187	9.3381	-5.2076	-9.557	1.0035	-7.198	9.3885	-6.3629	-9.5571	1.0035	-7.198	9.3886	-6.363	-4.0527	0.7955	-7.1972	8.3085	-2.1459	-4.0527	0.7955	-7.1972	8.3085	-2.1459	-2.223	0.7719	-7.1871
ohf	1J_OF	106.09	-211.71	-0.26	-459.91	-565.79	118.83	-240.305	-0.2703	-425.433	-547.178	118.83	-240.305	-0.2703	-425.433	-547.178	112.834	-260.376	-0.2537	-581.39	-729.186	112.834	-260.376	-0.2537	-581.389	-729.185	112.038	-302.512	-0.2575	-545.886	-736.617	112.049	-302.514	-0.2575	-545.887	-736.61	67.2145	-126.198	-0.2703	-311.685	-370.938	67.2145	-126.198	-0.2703	-311.685	-370.938	119.566	-188.139	-0.2537
ohf	1J_HO	-55.55	0.91	-0.12	5.05	-49.7	-71.515	1.3701	-0.1116	4.168	-66.0885	-71.515	1.3701	-0.1116	4.168	-66.0885	-38.7215	1.2019	-0.1086	8.2803	-29.348	-38.7216	1.2018	-0.1086	8.2803	-29.3481	-40.6184	1.6892	-0.1098	7.4466	-31.5924	-40.6185	1.6892	-0.1098	7.4466	-31.5924	-51.9114	0.587	-0.1116	0.9239	-50.5122	-51.9114	0.587	-0.1116	0.9239	-50.5122	-37.3117	0.6153	-0.1086
ohf	2J_HF	23.01	-7.26	-1.97	76.15	89.93	31.1567	-9.5813	-1.9553	68.9147	88.5348	31.1567	-9.5813	-1.9553	68.9147	88.5348	30.1389	-6.5124	-1.9856	91.5973	113.238	30.1394	-6.5123	-1.9856	91.5975	113.239	32.1736	-6.2052	-1.9804	87.5138	111.502	32.1743	-6.205	-1.9804	87.5142	111.503	15.4712	-4.5225	-1.9553	60.389	69.3825	15.4712	-4.5225	-1.9553	60.389	69.3825	15.0643	-4.8733	-1.9856
of2	1J_OF	120.58	-146.51	-0.4	-225.66	-251.99	134.406	-190.962	-0.414	-268.43	-325.399	134.407	-190.962	-0.414	-268.43	-325.399	133.038	-176.202	-0.3924	-285.615	-329.171	133.036	-176.202	-0.3924	-285.615	-329.173	129.968	-208.757	-0.3959	-255.619	-334.805	129.968	-208.757	-0.3959	-255.619	-334.805	85.8359	-103.331	-0.414	-218.439	-236.347	85.796	-103.291	-0.414	-218.467	-236.376	143.915	-125.635	-0.3924
of2	2J_FF	97.68	431.61	-1	799.05	1327.34	77.6653	361.981	-0.9752	577.115	1015.79	77.6651	361.981	-0.9752	577.115	1015.79	-37.1687	564.028	-1.0155	1075.42	1601.26	-37.1666	564.028	-1.0155	1075.42	1601.26	-10.4749	655.058	-1.0083	973.545	1617.12	-10.4749	655.058	-1.0083	973.545	1617.12	25.5265	136.727	-0.9752	280.889	442.167	24.5401	139.172	-0.9752	283.498	446.234	-14.327	365.864	-1.0155
hcn	1J_CN	-13.13	-5.02	0.03	-0.07	-18.19	-30.6455	-6.9601	0.0402	-0.5553	-38.1206	-30.6454	-6.9601	0.0402	-0.5553	-38.1206	-7.6643	-6.9487	0.038	-1.0362	-15.6113	-7.6716	-6.9487	0.038	-1.036	-15.6183	-8.5312	-8.0558	0.0371	-1.0967	-17.6465	-8.5298	-8.0558	0.0371	-1.0966	-17.645	-18.2579	-3.5014	0.0402	-0.2931	-22.0122	-18.5836	-3.4757	0.0402	-0.1566	-22.1757	-8.8197	-4.5982	0.038
hcn	1J_HC	249.63	0.52	0.41	-0.6	249.95	295.226	0.4827	0.3845	-1.0419	295.051	295.226	0.4827	0.3845	-1.0419	295.051	244.462	0.5724	0.4119	-1.3088	244.138	244.461	0.5724	0.412	-1.3087	244.137	271.927	0.428	0.3986	-1.2613	271.492	271.927	0.428	0.3987	-1.2613	271.492	207.822	0.3732	0.3845	-0.4167	208.163	207.813	0.3771	0.3845	-0.5238	208.051	203.655	0.5134	0.4119
hcn	2J_HN	-3.98	-0.71	0.62	-3.4	-7.47	-3.1888	-0.8055	0.617	-3.66	-7.0372	-3.1887	-0.8055	0.617	-3.66	-7.0371	-7.1627	-0.7707	0.6182	-4.1909	-11.5063	-7.1627	-0.7708	0.6182	-4.1909	-11.5062	-6.8333	-0.9603	0.6183	-4.083	-11.2582	-6.8332	-0.9603	0.6183	-4.083	-11.2582	-6.2517	-0.6112	0.617	-3.2032	-9.449	-6.2889	-0.6149	0.617	-3.2224	-9.5091	-6.2916	-0.6794	0.6182
fcn	1J_CN	4.64	-5.5	-0.04	-4.73	-5.63	-24.8557	-7.4135	-0.0278	-4.8249	-37.1219	-24.8556	-7.4134	-0.0278	-4.8249	-37.1217	11.5778	-7.3885	-0.0323	-6.0615	-1.9045	11.5775	-7.3885	-0.0323	-6.0615	-1.9048	11.7408	-8.3959	-0.0331	-6.0099	-2.6981	11.7323	-8.396	-0.0331	-6.0098	-2.7066	-12.6707	-4.0342	-0.0278	-3.6883	-20.4209	-13.1683	-4.0148	-0.0278	-3.6427	-20.8536	6.8442	-5.158	-0.0323
fcn	1J_CF	-365.36	-9.67	0.57	-28.55	-403	-250.182	-19.9289	0.5556	-33.3866	-302.941	-250.182	-19.9288	0.5556	-33.3864	-302.941	-425.884	-15.645	0.5576	-41.7077	-482.679	-425.886	-15.6449	0.5576	-41.7073	-482.681	-448.789	-19.2918	0.5628	-40.778	-508.296	-448.8	-19.2913	0.5628	-40.7755	-508.304	-182.544	-4.0827	0.5556	-17.2178	-203.289	-183.15	-3.9744	0.5556	-16.9382	-203.507	-373.392	-5.4634	0.5575
fcn	2J_NF	44.98	-10.2	0.41	17.92	53.12	15.7259	-12.3352	0.413	15.8508	19.6545	15.7259	-12.3351	0.413	15.8509	19.6546	46.5036	-14.2471	0.4148	13.1946	45.8659	46.5037	-14.247	0.4148	13.1944	45.8659	46.8026	-15.6119	0.4137	14.4677	46.0721	46.8088	-15.6115	0.4137	14.4689	46.0799	20.7611	-5.1382	0.413	8.2491	24.285	20.4839	-5.0855	0.413	8.4646	24.276	42.1987	-9.1801	0.4148
hcch	1J_CC	165.83	8.54	0.01	6.57	180.96	211.904	11.1122	0.0053	7.3456	230.367	211.904	11.1123	0.0053	7.3457	230.367	162.652	12.3021	0.0085	9.7902	184.753	162.652	12.3021	0.0085	9.7903	184.753	172.004	14.1612	0.0093	9.6208	195.795	172.003	14.1612	0.0093	9.6208	195.795	150.574	5.8785	0.0053	5.2859	161.744	150.574	5.8785	0.0053	5.2859	161.744	153.96	8.0601	0.0085
hcch	1J_HC	240.39	0.48	0.3	-0.73	240.44	278.602	0.4369	0.2895	-1.2097	278.119	278.603	0.4369	0.2894	-1.2098	278.119	226.687	0.4988	0.3104	-1.6647	225.832	226.687	0.4988	0.3104	-1.6647	225.832	255.43	0.3322	0.2985	-1.6106	254.45	255.43	0.3322	0.2985	-1.6106	254.45	193.689	0.3228	0.2895	-0.7014	193.6	193.69	0.3228	0.2894	-0.7014	193.6	188.741	0.4667	0.3104
hcch	2J_HC	47.86	1.01	-1.35	5.54	53.07	37.0095	1.0496	-1.3463	5.7253	42.4381	37.0092	1.0497	-1.3463	5.7253	42.4379	46.4771	1.1368	-1.3505	6.8012	53.0645	46.477	1.1368	-1.3505	6.8012	53.0645	49.8741	1.4047	-1.3514	6.6587	56.586	49.8742	1.4047	-1.3514	6.6587	56.5861	37.2058	0.8485	-1.3463	4.6578	41.3658	37.2057	0.8485	-1.3463	4.6578	41.3657	40.9278	0.9995	-1.3505
hcch	3J_HH	8.3	0.55	-3.59	4.69	9.95	17.2855	0.824	-3.5829	4.7383	19.2648	17.2856	0.824	-3.5829	4.7383	19.2649	6.7625	0.6993	-3.5931	4.9528	8.8215	6.7625	0.6993	-3.5931	4.9528	8.8215	9.676	0.7616	-3.5981	4.9424	11.7819	9.676	0.7616	-3.5981	4.9424	11.7819	3.5637	0.3339	-3.5829	3.9182	4.2328	3.5637	0.3338	-3.5829	3.9182	4.2328	2.7916	0.3812	-3.5931
fcch	1J_CC	247.28	9.31	0.16	11.35	268.11	296.702	14.4967	0.1588	13.9577	325.315	296.703	14.4967	0.1588	13.9578	325.316	245.726	12.9632	0.1615	15.1498	274	245.726	12.9632	0.1615	15.1498	274.001	258.176	14.6533	0.162	14.7853	287.776	258.177	14.6533	0.162	14.7853	287.777	213.753	7.1768	0.1588	10.0226	231.111	213.753	7.1768	0.1588	10.0227	231.112	227.352	8.9275	0.1615
fcch	1J_CF	-247.47	-9.73	0.49	-20.96	-277.68	-173.14	-23.7926	0.4743	-33.0507	-229.509	-173.141	-23.7926	0.4743	-33.0508	-229.511	-321.947	-16.4351	0.4806	-35.2842	-373.186	-321.946	-16.435	0.4806	-35.2839	-373.185	-339.925	-20.4276	0.486	-34.3773	-394.244	-339.925	-20.4275	0.486	-34.3772	-394.243	-131.915	-3.3725	0.4743	-12.3905	-147.204	-131.946	-3.3723	0.4743	-12.3899	-147.234	-284.898	-5.1547	0.4806
fcch	2J_CF	13.02	17.95	-0.88	-4.53	25.56	65.2602	25.9987	-0.8789	-0.1558	90.2242	65.2604	25.9988	-0.8789	-0.1558	90.2245	2.8059	25.3514	-0.8847	2.386	29.6585	2.806	25.3513	-0.8847	2.3868	29.6594	7.4206	28.2929	-0.8828	1.1601	35.9908	7.4207	28.293	-0.8828	1.1608	35.9916	11.7716	9.3392	-0.8789	-0.98	19.2519	11.7642	9.3391	-0.8789	-0.9807	19.2437	1.3302	15.7439	-0.8847
fcch	1J_HC	269.9	0.48	0.44	-0.74	270.08	310.428	0.4675	0.4072	-1.7725	309.53	310.428	0.4675	0.4072	-1.7725	309.53	252.655	0.4797	0.4471	-1.5861	251.995	252.655	0.4797	0.4471	-1.5861	251.995	284.7	0.3375	0.4358	-1.5272	283.946	284.7	0.3375	0.4358	-1.5272	283.946	208.682	0.3304	0.4072	-0.938	208.482	208.682	0.3304	0.4072	-0.9381	208.482	209.601	0.4524	0.4471
fcch	2J_HC	63.04	0.98	-1.12	5.63	68.53	45.1047	1.0139	-1.1228	6.4576	51.4534	45.1046	1.0139	-1.1228	6.4576	51.4533	59.1843	1.0953	-1.1246	6.7506	65.9057	59.1843	1.0953	-1.1246	6.7506	65.9057	64.261	1.3409	-1.126	6.625	71.1009	64.261	1.3409	-1.126	6.625	71.1009	46.1138	0.8614	-1.1228	4.8426	50.695	46.1138	0.8614	-1.1228	4.8426	50.695	51.9446	0.9758	-1.1246
fcch	3J_HF	0.21	3.07	-2.61	13.78	14.45	-24.4178	1.7929	-2.6069	13.5855	-11.6463	-24.4179	1.7929	-2.6069	13.5855	-11.6464	1.7594	3.1373	-2.6176	17.1657	19.4447	1.7593	3.1373	-2.6176	17.1657	19.4447	-1.711	3.8044	-2.6175	16.6997	16.1757	-1.7109	3.8044	-2.6175	16.6998	16.1758	1.4061	1.9136	-2.6069	10.4155	11.1283	1.4075	1.9135	-2.6069	10.4155	11.1296	4.8615	2.7876	-2.6176
fccf	1J_CC	376.08	10.18	0.31	15.09	401.65	430.631	14.8422	0.3032	17.5334	463.309	430.63	14.8422	0.3032	17.5334	463.309	382.449	13.7956	0.3085	19.3518	415.905	382.45	13.7957	0.3085	19.3518	415.906	399.373	15.4023	0.3086	18.8249	433.909	399.374	15.4023	0.3086	18.825	433.91	310.985	8.0281	0.3032	13.3388	332.655	310.739	8.0234	0.3032	13.3015	332.367	347.714	9.8409	0.3085
fccf	1J_CF	-241.57	-7.52	0.59	-8.08	-256.58	-171.933	-18.3179	0.5757	-20.0529	-209.728	-171.932	-18.3179	0.5757	-20.0528	-209.727	-323.057	-12.8163	0.583	-20.4736	-355.764	-323.056	-12.8162	0.583	-20.473	-355.762	-343.518	-16.2136	0.589	-19.6151	-378.758	-343.517	-16.2136	0.589	-19.615	-378.757	-132.103	-1.6923	0.5757	-2.4497	-135.669	-131.497	-1.7121	0.5757	-2.7778	-135.411	-283.044	-2.9895	0.583
fccf	2J_CF	19.99	19.1	-0.69	7.14	45.54	67.6691	25.4272	-0.6898	7.5284	99.9348	67.6691	25.4271	-0.6898	7.5283	99.9347	5.055	26.1826	-0.6934	13.8924	44.4366	5.0551	26.1826	-0.6934	13.8935	44.4378	9.5026	29.0292	-0.692	12.8575	50.6974	9.503	29.0293	-0.692	12.8581	50.6983	14.5849	9.8473	-0.6898	4.3581	28.1006	14.6983	9.8545	-0.6898	4.409	28.2719	3.6718	16.9012	-0.6934
fccf	3J_FF	8.17	34.45	-1.84	-38.22	2.56	37.6828	47.7627	-1.8386	-17.5849	66.022	37.6826	47.7625	-1.8386	-17.5851	66.0215	-2.5981	52.589	-1.8501	-4.876	43.2648	-2.5998	52.5893	-1.8501	-4.8681	43.2713	3.806	54.2783	-1.8463	-16.7072	39.5308	3.8057	54.2785	-1.8463	-16.7024	39.5355	1.5772	12.5986	-1.8386	-8.2622	4.075	1.5708	12.6635	-1.8386	-8.1581	4.2376	-5.4263	30.1931	-1.8501
fno	1J_NF	124.98	-12.16	-0.27	40.17	152.73	193.977	-39.8942	-0.2856	-7.3079	146.49	193.976	-39.894	-0.2856	-7.3078	146.489	137.9	-12.6932	-0.2679	45.2117	170.15	137.924	-12.6929	-0.2679	45.2126	170.176	149.496	-14.5508	-0.2692	43.5263	178.202	149.472	-14.5507	-0.2692	43.5264	178.179	86.3738	-20.6005	-0.2856	-11.8921	53.5956	86.3112	-20.5398	-0.2856	-11.17	54.3159	97.9141	-10.0217	-0.2679
fno	1J_NO	-18.9	0.69	-0.01	-15.93	-34.14	-9.5276	0.9118	-0.0097	-16.3456	-24.971	-9.5277	0.9118	-0.0097	-16.3456	-24.9711	-26.7743	0.206	-0.0092	-19.7585	-46.336	-26.7761	0.2063	-0.0092	-19.7577	-46.3368	-25.5696	0.1838	-0.0085	-19.1398	-44.5341	-25.5763	0.1842	-0.0085	-19.1385	-44.5391	-15.0237	0.4827	-0.0097	-12.1963	-26.747	-14.7598	0.2755	-0.0097	-13.4532	-27.9472	-25.3843	0.3302	-0.0092
fno	2J_OF	-34.13	-2.45	0.26	166.55	130.22	-64.8463	9.9433	0.2605	150.399	95.7565	-64.8462	9.9434	0.2605	150.399	95.7568	2.9732	7.3562	0.2643	209.811	220.405	2.9909	7.3506	0.2643	209.797	220.402	-7.3926	11.6192	0.2632	201.168	205.658	-7.384	11.6079	0.2632	201.144	205.631	-11.4441	-3.3176	0.2605	56.989	42.4878	-11.485	-2.2945	0.2605	62.8998	49.3808	6.3702	-0.4769	0.2643
h2co	1J_CO	8.21	-1.64	0	20.41	26.98	-7.9201	-3.0761	0.0072	18.7533	7.7643	-7.92	-3.0761	0.0072	18.7533	7.7644	15.5192	-1.7938	0.0044	25.4918	39.2216	15.5159	-1.7939	0.0044	25.4921	39.2185	15.3071	-2.4699	0.0036	24.2415	37.0822	15.3043	-2.47	0.0036	24.2416	37.0795	-0.383	-0.797	0.0072	15.9959	14.8231	-0.0767	-0.8064	0.0072	15.9386	15.0626	13.4117	-0.515	0.0044
h2co	1J_HC	167.75	0.3	0.63	-0.78	167.89	191.174	0.0693	0.6174	-0.7011	191.16	191.174	0.0693	0.6174	-0.7011	191.16	154.29	0.4757	0.6313	-1.0426	154.354	154.289	0.4757	0.6313	-1.0426	154.353	173.45	0.435	0.6229	-0.9887	173.519	173.45	0.435	0.6229	-0.9887	173.519	135.35	0.2231	0.6174	-0.6478	135.542	135.61	0.2221	0.6174	-0.6575	135.792	128.922	0.4983	0.6313
h2co	2J_HO	-5.88	-0.73	0.5	3.11	-3.01	-4.4836	-0.7824	0.502	2.8657	-1.8984	-4.4836	-0.7824	0.502	2.8656	-1.8984	-5.4824	-1.0152	0.502	3.5876	-2.4079	-5.4825	-1.0151	0.502	3.5877	-2.4079	-6.1554	-1.2018	0.5019	3.4794	-3.3759	-6.1555	-1.2018	0.5019	3.4794	-3.3759	-5.199	-0.4912	0.502	1.9599	-3.2283	-5.2527	-0.4725	0.502	2.1522	-3.071	-4.8427	-0.7588	0.502
h2co	2J_HH	36.92	0.4	-3.53	3.49	37.29	31.5444	0.4527	-3.5299	3.5171	31.9843	31.5445	0.4527	-3.5299	3.5171	31.9844	33.3927	0.393	-3.5319	3.5165	33.7704	33.3929	0.393	-3.5319	3.5165	33.7705	40.1227	0.4254	-3.5441	3.5247	40.5286	40.1228	0.4254	-3.5441	3.5247	40.5288	24.7833	0.2992	-3.5299	3.1015	24.6541	24.8393	0.2995	-3.5299	3.1016	24.7105	27.5933	0.303	-3.5319
hfco	1H_CO	6.49	-3.13	-0.05	11.36	14.67	-12.6873	-4.2663	-0.0486	11.6038	-5.3984	-12.6873	-4.2663	-0.0486	11.6038	-5.3984	14.6508	-3.9086	-0.0524	13.2717	23.9616	14.651	-3.9085	-0.0524	13.2717	23.9617	14.6074	-4.4579	-0.0534	12.8645	22.9606	14.6069	-4.4579	-0.0534	12.8645	22.9601	-4.0862	-1.9075	-0.0486	10.4662	4.424	-3.7741	-1.9048	-0.0486	10.5727	4.8452	12.1432	-2.5587	-0.0524
hfco	1J_CF	-314.6	1.18	0.72	-39.7	-352.41	-242.004	1.8858	0.7197	-26.5509	-265.95	-242.005	1.8857	0.7197	-26.5512	-265.95	-368.125	0.0036	0.7142	-47.7635	-415.171	-368.126	0.0036	0.7142	-47.7634	-415.172	-378.657	-0.6832	0.7176	-46.7779	-425.4	-378.656	-0.6832	0.7176	-46.7784	-425.4	-181.238	4.1485	0.7197	-19.9698	-196.339	-180.748	4.1538	0.7197	-19.8439	-195.719	-326.279	2.2383	0.7142
hfco	1J_HC	241.67	0.46	1.18	-0.91	242.4	266.319	0.3852	1.1458	-0.9226	266.927	266.319	0.3852	1.1458	-0.9226	266.927	231.601	0.6018	1.1819	-0.9902	232.394	231.601	0.6018	1.1819	-0.9902	232.394	257.693	0.5854	1.1712	-0.9738	258.476	257.694	0.5854	1.1712	-0.9738	258.476	188.811	0.4035	1.1458	-0.9998	189.361	188.745	0.4065	1.1458	-1.0058	189.292	191.832	0.5752	1.1819
hfco	2J_OF	-19.32	-2.87	0.33	70.6	48.74	-41.3468	-2.7611	0.3311	61.9074	18.1306	-41.347	-2.7612	0.3311	61.9075	18.1304	4.2789	-2.8883	0.3328	82.1324	83.8559	4.2785	-2.8882	0.3328	82.1321	83.8552	-1.5266	-3.4898	0.3316	79.8523	75.1675	-1.5272	-3.4897	0.3316	79.8522	75.167	-9.0726	-0.891	0.3311	37.8935	28.261	-9.6512	-1.0209	0.3311	36.6448	26.3039	6.4116	-1.2049	0.3328
hfco	2J_HO	-10.39	-0.61	0.51	0.47	-10.01	-8.3038	-0.7418	0.5168	0.5295	-7.9991	-8.3037	-0.7418	0.5168	0.5295	-7.9991	-11.245	-0.751	0.5156	0.5083	-10.9721	-11.2449	-0.751	0.5156	0.5083	-10.972	-11.857	-0.8409	0.5155	0.5202	-11.6622	-11.8569	-0.8409	0.5155	0.5202	-11.6621	-8.4578	-0.4575	0.5168	0.3913	-8.0071	-8.3999	-0.4678	0.5168	0.3302	-8.0207	-9.8039	-0.6084	0.5156
hfco	2J_HF	190.06	-1.5	-1.83	-3.87	182.86	176.85	-2.4659	-1.8249	-1.0369	171.522	176.85	-2.4659	-1.8249	-1.037	171.522	177.346	-1.1762	-1.8414	-4.2286	170.1	177.347	-1.1762	-1.8414	-4.2286	170.101	194.273	-1.3481	-1.8415	-4.2421	186.841	194.273	-1.3482	-1.8415	-4.2421	186.841	108.21	-1.6139	-1.8249	1.4396	106.211	108.513	-1.5959	-1.8249	1.55	106.642	145.535	-0.9471	-1.8414
f2co	1J_CO	8.96	-3.5	-0.13	6.76	12.08	-13.4287	-4.4539	-0.1245	7.6516	-10.3556	-13.4286	-4.4539	-0.1245	7.6516	-10.3556	16.5116	-4.4244	-0.1302	7.6573	19.6143	16.5094	-4.4243	-0.1302	7.6572	19.612	17.5612	-4.8417	-0.1313	7.4921	20.0803	17.7302	-4.8388	-0.1314	7.4836	20.2437	-5.2455	-2.3388	-0.1245	7.2293	-0.4795	-4.7135	-2.3557	-0.1245	7.1617	-0.032	13.3115	-3.1941	-0.1302
f2co	1J_CF	-256.94	0	1.17	-38.61	-294.39	-171.887	-0.661	1.1579	-33.9204	-205.31	-171.888	-0.661	1.1579	-33.9204	-205.311	-322.551	-0.75	1.1614	-45.0258	-367.166	-322.565	-0.7503	1.1614	-45.0301	-367.184	-335.379	-1.3839	1.1653	-44.2615	-379.859	-335.355	-1.3992	1.1651	-44.3635	-379.953	-144.458	2.2506	1.1579	-23.7732	-164.822	-145.206	2.2765	1.1579	-23.6457	-165.417	-289.873	1.1993	1.1614
f2co	2J_OF	-3.61	-4.84	0.32	47.91	39.78	-23.3072	-4.8339	0.321	45.3034	17.4833	-23.3072	-4.8339	0.321	45.3034	17.4833	8.9524	-5.5734	0.3226	52.902	56.6036	8.9526	-5.573	0.3226	52.9054	56.6076	6.8658	-6.2648	0.3212	52.1357	53.0579	6.9731	-6.3321	0.3212	51.9297	52.8919	-2.5204	-2.034	0.321	28.6263	24.393	-1.9023	-2.0297	0.321	28.7157	25.1047	9.4931	-3.6904	0.3226
f2co	2J_FF	144.15	24.72	-1.09	-267.98	-100.2	178.324	21.6723	-1.0852	-197.705	1.2062	178.324	21.6723	-1.0852	-197.705	1.206	48.1219	25.1477	-1.1008	-291.333	-219.165	48.1107	25.1486	-1.1008	-291.341	-219.183	49.1403	26.4212	-1.0924	-288.29	-213.821	48.7779	26.4533	-1.0925	-288.849	-214.71	63.8024	16.1909	-1.0852	-140.473	-61.5647	61.5439	16.2264	-1.0852	-140.848	-64.1632	45.2875	23.0219	-1.1008
[truncated: 21 more columns]

## Sheet: sscc_metals
VF6m1
Method	E2 FC	E2 PSO	E2 SD	E2 DSO	Isotropic	gTDA FC	gTDA PSO	gTDA SD	gTDA DSO	gTDA Isotropic	singlet gTDA FC	singlet gTDA PSO	singlet gTDA SD	singlet gTDA DSO	singlet gTDA Isotropic	triplet gTDA FC	triplet gTDA PSO	triplet gTDA SD	triplet gTDA DSO	Triplet gTDA Isotropic
gvb	409.392	-317.184	15.7642	0.866	108.838	275.467	-235.155	11.9965	0.866	53.1746	409.392	-235.155	15.7642	0.866	190.867	275.467	-317.184	11.9965	0.866	-28.8538
gvbsrlda	370.33	-392.211	17.1471	0.8675	-3.8666	310.627	-301.533	14.5367	0.8675	24.4986	370.33	-301.533	17.1471	0.8675	86.8114	310.628	-392.213	14.5366	0.8675	-66.1814
gvbsrpbe	377.27	-378.643	17.6995	0.8678	17.1942	306.981	-294.326	14.5292	0.8678	28.0522	377.272	-294.326	17.7003	0.8678	101.515	306.979	-378.644	14.5289	0.8678	-56.2681
casscf	441.011	-465.792	7.721	0.8688	-16.1908	271.279	-250.55	12.6751	0.8688	34.2733	441.011	-250.55	7.7211	0.8688	199.051	271.279	-465.791	12.6751	0.8688	-180.968
cassrlda	381.014	-537.691	7.0187	0.868	-148.79	318.183	-313.104	15.4646	0.868	21.4123	381.014	-313.103	7.0192	0.868	75.7985	318.184	-537.691	15.4647	0.868	-203.175
cassrpbe	387.678	-519.598	7.2797	0.8685	-123.772	313.943	-306.596	15.4084	0.8685	23.6246	387.679	-306.595	7.2801	0.8685	89.2324	313.944	-519.586	15.4084	0.8685	-189.365
hfsrlda	379.658	-379.117	18.5722	0.8656	19.9785	317.962	-298.099	15.1252	0.8656	35.8532	379.659	-298.1	18.5722	0.8656	100.997	317.963	-379.117	15.1252	0.8656	-45.1635
hfsrpbe					35.4451					37.4943	386.413	-292.226	18.9514	0.8662	114.004	118.943	-140.549	5.7119	0.3283	-15.5656
lda	283.683	-355.542	22.4557	0.8697	-48.5342	261.597	-351.309	21.1111	0.8697	-67.7311	283.682	-351.309	22.4558	0.8697	-44.3016	261.597	-355.542	21.1112	0.8697	-71.964
Benchmark					88.44					88.44					88.44					88.44
ScF6m3
Method	E2 FC	E2 PSO	E2 SD	E2 DSO	Isotropic	gTDA FC	gTDA PSO	gTDA SD	gTDA DSO	gTDA Isotropic	singlet gTDA FC	singlet gTDA PSO	singlet gTDA SD	singlet gTDA DSO	singlet gTDA Isotropic	triplet gTDA FC	triplet gTDA PSO	triplet gTDA SD	triplet gTDA DSO	Triplet gTDA Isotropic
gvb	253.202	-50.3519	3.3652	0.4411	206.656	160.188	-41.7766	2.7858	0.4411	121.639	253.202	-41.7766	3.3652	0.4411	215.231
gvbsrlda	217.172	-54.9576	3.6959	0.4416	166.352	173.581	-49.487	3.3107	0.4416	127.846	217.172	-49.487	3.6959	0.4416	171.822
gvbsrpbe	224.168	-54.5935	3.7566	0.4418	173.773	173.507	-49.1267	3.3058	0.4418	128.128	224.168	-49.1267	3.7565	0.4418	179.24
casscf	274.169	-50.8381	3.676	0.4412	227.448	159.068	-39.8756	2.8006	0.4412	122.434	274.17	3.676	3.676	0.4412	238.411	238.411	-51.1437	2.812	0.4412	111.114
cassrlda	221.215	-55.431	3.7835	0.4417	170.009	176.089	-49.007	3.3592	0.4417	130.883
cassrpbe	228.429	-55.0584	3.847	0.4418	177.66	176.034	-48.6532	3.3559	0.4418	131.179	228.43	-48.6532	3.8471	0.4418	184.065	176.034	-55.0583	3.3559	0.4418	124.774
hfsrpbe					178.51					131.43	228.619	-48.5721	3.8746	0.4417	184.363	176.226	-54.422	3.3347	0.4417	125.581
pbe					49.64					21.92	144.411	-95.3555	-0.2695	0.4418	49.2275	116.505	-94.9475	0.329	0.4418	22.328
Benchmark					163.93					163.93					163.93					163.93
TiF6m2
Method	E2 FC	E2 PSO	E2 SD	E2 DSO	Isotropic	gTDA FC	gTDA PSO	gTDA SD	gTDA DSO	gTDA Isotropic	singlet gTDA FC	singlet gTDA PSO	singlet gTDA SD	singlet gTDA DSO	singlet gTDA Isotropic	triplet gTDA FC	triplet gTDA PSO	triplet gTDA SD	triplet gTDA DSO	Triplet gTDA Isotropic
gvb	-80.732	26.8903	-1.5649	-0.1488	-55.5553	-53.6262	21.9955	-1.313	-0.1486	-33.0922	-80.9321	21.9955	-1.5753	-0.1486	-60.6605
gvbsrlda	-71.8709	32.332	-1.7812	-0.1488	-41.4689	-59.0184	28.2678	-1.5832	-0.1488	-32.4827	-71.8709	28.2678	-1.7812	-0.1488	-45.5332
gvbsrpbe	-73.6697	31.8226	-1.812	-0.1489	-43.8081	-58.6326	27.8357	-1.5782	-0.1489	-32.524	-73.6697	27.8357	-1.812	-0.1489	-47.795
casscf	-87.5499	26.6201	-1.6853	-0.1485	-62.7636	-53.0276	20.8136	-1.2815	-0.1485	-33.644	-86.9703	21.4737	-1.6221	-0.1484	-67.2672	-52.6979	27.997	-1.3142	-0.1484	-26.1635
cassrlda	-73.2965	36.098	-1.6242	-0.1489	-38.9717	-60.0611	28.7739	-1.6461	-0.1489	-33.0822										-26.0555
cassrpbe	-75.148	35.4128	-1.6526	-0.149	-41.5368	-59.6799	28.3112	-1.6393	-0.149	-33.157	-75.1481	28.3112	-1.6526	-0.149	-48.6384	-59.6799	35.4128	-1.6393	-0.149	-26.0555
hfsrpbe					-45.65					-33.97	-75.1027	27.3939	-1.8872	-0.1488	-49.7448	-59.6173	31.4893	-1.5942	-0.1488	-29.8709
pbe					-14.02					-5.857	-54.4637	42.7686	-2.4634	-0.1495	-14.308	-46.2382	43.0597	-2.2382	-0.1495	-5.5662
Benchmark					-33.96					-33.96					-33.96					-33.96
CoCo4m1
Method	E2 FC	E2 PSO	E2 SD	E2 DSO	Isotropic	gTDA FC	gTDA PSO	gTDA SD	gTDA DSO	gTDA Isotropic	singlet gTDA FC	singlet gTDA PSO	singlet gTDA SD	singlet gTDA DSO	singlet gTDA Isotropic	triplet gTDA FC	triplet gTDA PSO	triplet gTDA SD	triplet gTDA DSO	Triplet gTDA Isotropic
gvb	349.929	-3.7242	4.6809	0.2154	351.101	203.277	-2.2299	2.2153	0.2154	203.478	349.929	-2.2299	4.6809	0.2154	352.596	203.277	-3.7242	2.2153	-3.7242	201.984
gvbsrlda	324.431	-3.0611	5.5983	0.215	327.183	233.856	-0.4353	3.1994	0.215	236.835	324.433	-0.4353	5.5972	0.215	329.81	233.856	-3.0657	3.1994	0.215	234.204
gvbsrpbe	328.772	-3.4396	5.7019	0.215	331.25	234.394	-0.7315	3.1467	0.215	237.024	328.772	-0.7315	5.7019	0.215	333.958	234.394	-3.4396	234.394	0.215	234.316
casscf	305.538	-6.8815	2.4999	0.2148	301.371	209.329	-0.4305	2.8122	0.2148	211.925	305.538	-0.4305	2.4999	0.2148	307.822	209.329	-6.8815	2.8122	0.2148	205.474
cassrlda	302.384	-5.1507	3.4646	0.2154	300.913	237.877	1.0501	3.7667	0.2154	242.91	302.383	1.0498	3.4646	0.2154	307.113	237.877	-5.1509	3.7666	0.2154	236.708
cassrpbe	304.55	-5.3506	3.4504	0.2153	302.865	238.396	0.7743	3.7096	0.2153	243.095	304.551	0.773	3.4503	0.2153	308.989	238.395	-5.3513	3.7095	0.2153	236.969
hfsrlda					183.982					233.343	184.47	-1.981	11.3159	0.2159	194.02	231.692	-12.0192	3.4164	0.2159	223.305
lda		44.3909			251.867					234.772	249.71	-4.7554	4.5103	0.2197	249.685	235.157	-2.573	4.1511	0.2197	236.955
Benchmark					285.35					285.35					285.35					285.35
FeCO5
Method	E2 FC	E2 PSO	E2 SD	E2 DSO	Isotropic	gTDA FC	gTDA PSO	gTDA SD	gTDA DSO	gTDA Isotropic	singlet gTDA FC	singlet gTDA PSO	singlet gTDA SD	singlet gTDA DSO	singlet gTDA Isotropic	triplet gTDA FC	triplet gTDA PSO	triplet gTDA SD	triplet gTDA DSO	Triplet gTDA Isotropic
gvb	29.353	-2.9256	0.0692	0.0327	26.5292	21.1761	-0.9413	0.0767	0.0327	20.3442	29.353	-0.9413	0.0692	0.0327	28.5136
gvbsrlda	30.088	-2.8554	-0.0978	0.0324	27.1671	23.9565	-1.0388	0.0883	0.0324	23.0384	30.088	-1.0388	-0.0978	0.0324	28.9837
gvbsrpbe	30.4211	-2.7513	-0.1093	0.0324	27.5928	24.0633	-1.0189	0.0883	0.0324	23.1651	30.4211	-1.0189	-0.1093	0.0324	29.3253
casscf	30.6931	-2.0206	-0.0953	0.032	28.6092	21.5002	-0.9603	0.0824	0.032	20.6543
cassrlda	29.8001	-1.9866	-0.0877	0.032	27.7578	24.108	-1.0231	0.1163	0.032	23.2332
cassrpbe	30.181	-1.9374	-0.0991	0.032	28.1766	24.2179	-1.005	0.1148	0.032	23.3597	30.1809	-1.005	-0.0991	0.032	29.1089
hfsrlda					38.2621					23.119
lda					23.4234					22.2088
Benchmark					23.38					23.38					23.38					23.38
							-2.08
VCO6-
Method	E2 FC	E2 PSO	E2 SD	E2 DSO	Isotropic	gTDA FC	gTDA PSO	gTDA SD	gTDA DSO	gTDA Isotropic	singlet gTDA FC	singlet gTDA PSO	singlet gTDA SD	singlet gTDA DSO	singlet gTDA Isotropic	triplet gTDA FC	triplet gTDA PSO	triplet gTDA SD	triplet gTDA DSO	Triplet gTDA Isotropic
gvb	133.545	-7.2088	1.4828	0.2532	128.073	98.4853	-1.842	1.0069	0.2532	97.9033	133.545	-1.842	1.4828	0.2532	133.439
gvbsrlda	132.028	-7.6924	1.5751	0.2531	126.163	111.686	-2.709	1.2391	0.2531	110.469	132.028	-2.709	1.5751	0.2531	131.147
gvbsrpbe	134.707	-7.3072	1.6281	0.2531	129.281	112.56	-2.5298	1.2295	0.2531	111.513	134.707	-2.5298	1.6281	0.2531	134.058
casscf	136.346	-7.0138	0.8369	0.2517	130.42	99.9766	-3.2566	0.9771	0.2517	97.9488
cassrlda	131.78	-7.5192	0.981	0.2522	125.494	112.299	-3.7235	1.208	0.2522	110.036
cassrpbe	134.353	-7.1923	1.0082	0.2522	128.421	113.189	-3.5282	1.1991	0.2522	111.112
hfsrlda					140.019					112.525
lda					104.687					102.613
Benchmark					116.16					116.16					116.16
COMMENTS:
	* basis set is aug-cc-pVTZ-J
	* casscf, cassrDFT data taken from : https://doi.org/10.1063/5.0059128
	GVB-srDFT (mu=inf)
	inact	ngem
VF6m1	21	18
ScF6m3	21	18
TiF6m2	21	18
CoCo4m1	17	25
FeCO5	19	29
VCO6-	21	33
